# Supplementary material for: Gene expression profiling in hepatic tissue of newly weaned pigs fed pharmacological zinc and phytase supplemented diets
Source: BMC Genomics. 2008 Sep 17;9:421. doi: 10.1186/1471-2164-9-421 (PMC2566318; doi:10.1186/1471-2164-9-421)
Supplement: Additional file 1 — Pharmacological zinc supplementation-related changes in mRNA abundance in pig liver determined by oligonucleotide microarray analysis (FDR < 0.054). The data provided are results of oligonucleotide microarray analysis comparing pigs fed an adequate Zn diet (150 mg Zn/kg) to pigs fed a pharmacological Zn diet (2,000 mg Zn/kg). [file 1471-2164-9-421-S1.xls]

## Sheet: Supplementary Table 1.csv
Pharmacological zinc supplementation-related changes in mRNA abundance in pig liver determined by oligonucleotide microarray analysis (FDR < 0.054).
Oligo ID	logFC	Backtransformed FC	Zn150/Zn2000 Fold Change	P.Value	adj.P.Val (FDR)	Function		Annotation
SS00000505	-1.38041	0.384109	-2.60343	9.07e-05	0.0151488	Blood		albumin [Sus scrofa]
SS00000883	-1.01158	0.496003	-2.01612	0.000812274	0.0278131	Blood		transthyretin [Sus scrofa] TTR
SS00001170	-0.738523	0.599352	-1.66847	0.00109983	0.0314897	Blood		von Willebrand factor; vWF [Sus scrofa]
SS00002368	-0.563083	0.676854	-1.47742	0.000748821	0.0272245	Blood		weakly similar to GP|7768636|dbj|BAA95483.1 Kielin {Xenopus laevis}, partial (18%)
SS00013166	-0.532336	0.691434	-1.44627	0.00161039	0.0364586	Blood		SP|P01965|HBA_PIG Hemoglobin alpha chain. [Pig] {Sus scrofa}, complete
SS00004831	-0.531718	0.691731	-1.44565	0.00194627	0.0392744	Blood		homologue to SP|P52849|HSS2_HUMAN Heparin sulfate N-deacetylase/N-sulfotransferase (EC 2.8.2.-) (N- HSST), partial (7%)
SS00003119	-0.411648	0.751764	-1.3302	0.00394718	0.0540866	Blood		homologue to GP|971172|gb|AAA98968.1|| fibrinogen alpha-E subunit {Papio cynocephalus}, partial (47%)
SS00002414	0.401748	1.32111	1.32111	0.00396066	0.0542164	Blood		homologue to PIR|A38096|A38096 perlecan precursor - human, partial (7%)
SS00003434	0.551557	1.46567	1.46567	0.00126207	0.0331616	Blood		similar to GP|14495153|dbj|BAB60953. P-selectin cytoplasmic tail-associated protein (PCAP) {Homo sapiens}, partial (32%)
SS00000567	1.11356	2.16378	2.16378	0.000121353	0.0151488	Blood	10	pP47 protein [Sus scrofa]
SS00004606	-1.01142	0.496059	-2.01589	0.00090167	0.0289649	Carbohydrate Metabolism		homologue to GP|3043570|dbj|BAA25449.1 KIAA0523 protein, WSC {Homo sapiens}, partial (88%)
SS00001771	-0.678284	0.624908	-1.60023	0.00112213	0.0315659	Carbohydrate Metabolism		homologue to GP|6841041|gb|AAF28871.1| alpha-2 3-sialyltransferase {Oryctolagus cuniculus}, partial (20%)
SS00001180	-0.589819	0.664426	-1.50506	0.000800609	0.0278131	Carbohydrate Metabolism		glyceraldehyde-3-phosphate dehydrogenase [Sus scrofa]
SS00001487	-0.534038	0.690619	-1.44798	0.00134042	0.0344196	Carbohydrate Metabolism		homologue to GP|6651190|gb|AAF22225.1| beta-1 4-galactosyltransferase VII {Homo sapiens}, partial (38%)
SS00001180	-0.478287	0.71783	-1.39309	0.00362475	0.0518406	Carbohydrate Metabolism		glyceraldehyde-3-phosphate dehydrogenase [Sus scrofa]
SS00005627	-0.424782	0.744951	-1.34237	0.00371169	0.0524205	Carbohydrate Metabolism		weakly similar to SP|Q14392|GARP_HUMAN GARP protein precursor (Garpin) (Glycoprotein A repetitions predominant). [Human] {Homo sapiens}, partial (30%)
SS00002344	0.523357	1.4373	1.4373	0.00361684	0.0518338	Carbohydrate Metabolism		homologue to GP|15825114|gb|AAL09576.1 protein o-fucosyltransferase {Homo sapiens}, partial (96%)
SS00003584	0.583074	1.49804	1.49804	0.00151266	0.0353981	Carbohydrate Metabolism		homologue to GP|11041469|dbj|BAB17277. UDP-GalNAc: polypeptide N-acetylgalactosaminyltransferase {Macaca fascicularis}, partial (27%)
SS00002194	0.671943	1.59322	1.59322	0.00133064	0.0342284	Carbohydrate Metabolism		homologue to SP|P00883|ALFA_RABIT Fructose-bisphosphate aldolase A (EC 4.1.2.13) (Muscle-type aldolase). [Rabbit], partial (24%)
SS00000845	0.803572	1.74542	1.74542	8.72e-05	0.0151488	Carbohydrate Metabolism		gal beta-1,3 GalNAc alpha-2,3 sialyltransferase
SS00004384	0.827936	1.77514	1.77514	0.000181811	0.0162621	Carbohydrate Metabolism		homologue to GP|11641086|gb|AAG39444.1 N-acetylgalactosamine-4-O-sulfotransferase {Homo sapiens}, partial (21%)
SS00000594	0.959943	1.94523	1.94523	3.33e-05	0.0151488	Carbohydrate Metabolism	12	glucosidase II [Sus scrofa]
SS00005548	-0.758194	0.591236	-1.69137	0.000825501	0.0279377	Cholesterol metabolism		homologue to GP|9652323|gb|AAF91479.1| carnitine palmitoyl transferase I muscle isoform {Sus scrofa}, partial (50%)
SS00001807	0.505922	1.42003	1.42003	0.0035752	0.051584	Cholesterol metabolism		homologue to SP|P49355|PFTB_BOVIN Protein farnesyltransferase beta subunit (EC 2.5.1.-) (CAAX farnesyltransferase beta subunit), partial (24%)
SS00001140	0.563303	1.47765	1.47765	0.000748484	0.0272245	Cholesterol metabolism		adipocyte fatty acid binding protein [Sus scrofa]
SS00003304	0.689057	1.61223	1.61223	0.0014143	0.0347157	Cholesterol metabolism		homologue to GP|15082523|gb|AAH12172.1 Similar to acetyl-CoA synthetase {Homo sapiens}, partial (33%)
SS00001166	-0.956792	0.515201	-1.94099	0.00185333	0.0385031	Cholesterol metabolism		hormone-sensitive lipase HSL [Sus scrofa]
SS00000937	-0.791096	0.577905	-1.73039	0.000408959	0.0206816	Cholesterol metabolism		apolipoprotein E [Sus scrofa]apolipoprotein-E [Sus scrofa]
SS00003672	-0.748814	0.595093	-1.68041	0.000539118	0.0235671	Cholesterol metabolism		similar to SP|P30533|AMRP_HUMAN Alpha-2-macroglobulin receptor-associated protein precursor (Alpha-2-MRAP), partial (36%)
SS00004341	-0.624185	0.648786	-1.54134	0.0024805	0.0435287	Cholesterol metabolism		similar to GP|1228047|dbj|BAA12111.1 the KIAA0199 gene is expressed ubiquitously.~the KIAA0199 protein shows similarity to sea urchin, partial (22%)
SS00004997	-0.599732	0.659877	-1.51543	0.0017148	0.0371118	Cholesterol metabolism		homologue to SP|Q07954|LRP1_HUMAN Low-density lipoprotein receptor-related protein 1 precursor (LRP) (Alpha-2-macroglobulin receptor), partial (5%)
SS00003508	-0.533366	0.690941	-1.4473	0.000905249	0.0289649	Cholesterol metabolism		similar to SP|P36956|SRE1_HUMAN Sterol regulatory element binding protein-1 (SREBP-1), partial (21%)
SS00005030	-0.527574	0.69372	-1.4415	0.00152801	0.0353998	Cholesterol metabolism		similar to GP|3372592|gb|AAC39922.1| sterol/retinol dehydrogenase {Homo sapiens}, partial (47%)
SS00001188	-0.450902	0.731585	-1.36689	0.00329428	0.0497243	Cholesterol metabolism		low density lipoprotein receptor LDL receptor {C-terminal domain} [swine, corpora lutea, Peptide Partial, 47 aa] [Sus scrofa]
SS00000639	0.419877	1.33781	1.33781	0.00358964	0.0516908	Cholesterol metabolism		apolipoprotein A-IV [Sus scrofa]
SS00006408	0.758025	1.69117	1.69117	0.000899623	0.0289649	Cholesterol metabolism		homologue to SP|Q9TTS3|COA1_BOVIN Acetyl-CoA carboxylase 1 (EC 6.4.1.2) (ACC-alpha) [Includes: Biotin carboxylase (EC 6.3.4.14)]., partial (7%)
SS00000475	0.992647	1.98983	1.98983	4.51e-05	0.0151488	Cholesterol metabolism	15	apolipoprotein B
SS00009947	-0.993676	0.502197	-1.99125	0.00033842	0.0190957	Immune System		recombination activating protein 2 [Sus scrofa] RAG2
SS00006370	-0.727978	0.603749	-1.65632	0.000146066	0.0156124	Immune System		similar to GP|12804409|gb|AAH01606.1 Similar to neutrophil cytosolic factor 2 (65kD chronic granulomatous disease autosomal 2), partial (21%)
SS00009981	-0.638608	0.642332	-1.55683	0.000462362	0.0220127	Immune System		B cell surface marker CD19 [Sus scrofa]
SS00013127	-0.565176	0.675873	-1.47957	0.00182803	0.0383062	Immune System		MHC class I antigen [Sus scrofa]MHC PD1 major transplantation antigenMHC PD1a major transplantation antigenMHC class I antigen heavy chain [Sus scrofa]
SS00010608	-0.550024	0.683009	-1.46411	0.00132538	0.0341528	Immune System		immunoglobulin alpha heavy chain constant region
SS00009956	-0.525186	0.69487	-1.43912	0.00311466	0.0484448	Immune System		oncoprotein BMI-1 [Sus scrofa]
SS00005314	-0.507216	0.703579	-1.4213	0.00201481	0.0395108	Immune System		homologue to SP|P29329|CD3Z_SHEEP T-cell surface glycoprotein CD3 zeta chain precursor (T-cell receptor T3 zeta chain). [Sheep], partial (67%)
SS00010774	0.434423	1.35137	1.35137	0.00315134	0.0486223	Immune System		weakly similar to SP|P14209|MIC2_HUMAN T-cell surface glycoprotein E2 precursor (E2 antigen) (CD99) (MIC2 protein) (12E7). [Human], partial (64%)
SS00000938	0.445792	1.36206	1.36206	0.00335047	0.0501648	Immune System		MHC class I gene [Sus scrofa]MHC class I gene [Sus scrofa]
SS00009694	0.581119	1.49601	1.49601	0.000930378	0.0293249	Immune System		rearranged T-cell receptor delta-chain/ Vdelta1.4-Ddeltas-Jdelta1 [Sus scrofa]
SS00010177	0.585801	1.50087	1.50087	0.000663984	0.0258242	Immune System		costimulatory B-lymphocyte antigen B7-2
SS00005775	0.640125	1.55846	1.55846	0.000566578	0.0241214	Immune System		homologue to SP|P19397|CD53_HUMAN Leukocyte surface antigen CD53 (Cell surface glycoprotein CD53). [Human] {Homo sapiens}, partial (69%)
SS00010181	0.688276	1.61136	1.61136	0.00143985	0.0348664	Immune System		alveolar macrophage-derived chemotactic factor-II
SS00000709	0.707481	1.63295	1.63295	0.00151979	0.0353981	Immune System		complement component C1s [Sus scrofa]
SS00003177	0.963187	1.94961	1.94961	3.42e-05	0.0151488	Immune System		similar to SP|P38486|LEG3_CANFA Galectin-3 (Galactose-specific lectin 3) (MAC-2 antigen) (IgE-binding protein) (35 kDa lectin), partial (43%)
SS00005559	1.20936	2.31235	2.31235	2.56e-05	0.0151488	Immune System	16	homologue to GP|13096148|gb|AAA39673.2 MHC class I tum- transplantation antigen {Mus musculus}, complete
SS00001186	-1.93288	0.261905	-3.81818	0.000897968	0.0289649	Metal Metabolism		metallothionein isoform, MT [Sus scrofa]
SS00005810	-0.924434	0.526887	-1.89794	0.00013091	0.0151488	Metal Metabolism		similar to SP|P10463|CAYP_CANFA Calcyphosine (Thyroid protein P24) (TPP) (Protein 5). [Dog] {Canis familiaris}, partial (79%)
SS00010000	-0.871948	0.546409	-1.83013	0.000121406	0.0151488	Metal Metabolism	3	P protein [Sus scrofa]
SS00005388	-1.0071	0.497546	-2.00986	0.000531949	0.0234614	Mitochondrial		similar to GP|963048|emb|CAA90705.1| CLPP {Homo sapiens}, partial (63%)
SS00004268	-0.850856	0.554456	-1.80357	0.00119405	0.0324781	Mitochondrial		SP|P42028|NUIM_BOVIN NADH-ubiquinone oxidoreductase 23 kDa subunit mitochondrial precursor (EC 1.6.5.3) (EC 1.6.99.3), partial (73%)
SS00003877	-0.571718	0.672815	-1.48629	0.00277682	0.0464532	Mitochondrial		similar to SP|Q9Y5J9|IM8B_HUMAN Mitochondrial import inner membrane translocase subunit TIM8 B (Deafness dystonia protein 2), partial (77%)
SS00001461	-0.46441	0.724767	-1.37975	0.00353659	0.0513295	Mitochondrial		similar to GP|15214627|gb|AAH12440.1 Similar to mitochondrial ribosomal protein L24 {Homo sapiens}, partial (50%)
SS00004999	0.667622	1.58845	1.58845	0.00119354	0.0324781	Mitochondrial		homologue to SP|O60830|I17B_HUMAN Mitochondrial import inner membrane translocase subunit TIM17 B (JM3). [Human] {Homo sapiens}, complete
SS00001399	0.694748	1.6186	1.6186	0.00237579	0.0427642	Mitochondrial		homologue to GP|1942370|pdb|1EFR|C Chain C Bovine Mitochondrial F1-Atpase Complexed With The Peptide Antibiotic Efrapeptin, partial (80%)
SS00013107	0.712396	1.63852	1.63852	0.00113009	0.0315659	Mitochondrial		similar to GP|15278211|gb|AAH13018.1 mitochondrial ribosomal protein S26 {Homo sapiens}, partial (65%)
SS00003282	0.884975	1.84673	1.84673	0.0028284	0.0467307	Mitochondrial	8	homologue to GP|4680671|gb|AAD27725.1| CGI-16 protein {Homo sapiens}, partial (47%)
SS00010058	-0.853786	0.553331	-1.80724	0.000239148	0.0165812	Nuclear Receptor		similar to GP|9930614|gb|AAG02116.1| steroid receptor RNA activator isoform 3 {Homo sapiens}, partial (73%)
SS00004889	-0.732925	0.601683	-1.66201	0.00262319	0.045089	Nuclear Receptor		homologue to PIR|S71090|S71090 peroxisome biogenesis disorder group 4 protein PXAAA1 - human, partial (19%)
SS00001584	-0.486512	0.713749	-1.40105	0.00164458	0.0367106	Nuclear Receptor		similar to SP|Q99969|TIG2_HUMAN Retinoic acid receptor responder protein 2 precursor (Tazarotene- induced gene 2 protein), complete
SS00005401	1.22322	2.33466	2.33466	0.00321311	0.0490075	Nuclear receptor	4	homologue to GP|14165484|gb|AAH08039.1 thyroid hormone receptor coactivating protein {Homo sapiens}, partial (9%)
SS00010051	-1.00891	0.49692	-2.0124	0.00138671	0.0347157	Nucleic Acid Metabolism		similar to SP|Q9NP87|DPOM_HUMAN DNA polymerase mu (EC 2.7.7.7) (Pol Mu). [Human] {Homo sapiens}, partial (28%)
SS00001658	-1.00073	0.499746	-2.00102	2.04e-05	0.0151488	Nucleic Acid Metabolism		similar to GP|886276|gb|AAB00495.1|| DNase I {Homo sapiens}, partial (60%)
SS00006053	-0.959551	0.514217	-1.94471	0.000227308	0.0164544	Nucleic Acid Metabolism		similar to GP|178152|gb|AAA51599.1|| poly(ADP-ribose) polymerase {Homo sapiens}, partial (14%)
SS00005564	-0.865374	0.548904	-1.82181	0.0023249	0.0423149	Nucleic Acid Metabolism		homologue to GP|14133213|dbj|BAA34452. KIAA0732 protein {Homo sapiens}, partial (7%) SMG6
SS00002531	-0.769469	0.586633	-1.70464	0.000413872	0.0206816	Nucleic Acid Metabolism		homologue to GP|15929590|gb|AAH15219.1 HBV associated factor {Homo sapiens}, partial (30%)
SS00004699	-0.748586	0.595186	-1.68015	0.00166074	0.036816	Nucleic Acid Metabolism		SP|Q10569|CPSA_BOVIN Cleavage and polyadenylation specificity factor 160 kDa subunit (CPSF 160 kDa subunit). [Bovine], partial (16%)
SS00006352	-0.729368	0.603168	-1.65791	0.000410657	0.0206816	Nucleic Acid Metabolism		similar to GP|11527602|dbj|BAB18723. MCM10 homolog {Homo sapiens}, partial (16%)
SS00006710	-0.64535	0.639338	-1.56412	0.00275374	0.0462251	Nucleic Acid Metabolism		SP|P81274|LGN_HUMAN Mosaic protein LGN. [Human] {Homo sapiens}, partial (12%)
SS00005644	-0.636084	0.643457	-1.55411	0.00195879	0.0392744	Nucleic Acid Metabolism		PIR|A54670|A54670 RNA polymerase II transcription cofactor p15 - human, complete
SS00006391	-0.616005	0.652475	-1.53263	0.000396609	0.0206816	Nucleic Acid Metabolism		SP|Q9Y5S9|RBM8_HUMAN RNA-binding protein 8 (RNA binding motif protein 8) (Ribonucleoprotein RBM8), partial (97%)
SS00006322	-0.58683	0.665804	-1.50194	0.00177398	0.0378724	Nucleic Acid Metabolism		homologue to GP|2896033|gb|AAC03107.1| PCF11p homolog {Homo sapiens}, partial (20%)
SS00005542	-0.582442	0.667833	-1.49738	0.00207766	0.0400674	Nucleic Acid Metabolism		homologue to PIR|S70618|S70618 transcription regulator NC2 alpha chain - human, complete
SS00005558	-0.56613	0.675426	-1.48055	0.00381296	0.0532279	Nucleic Acid Metabolism		SP|P38409|GB11_BOVIN Guanine nucleotide-binding protein alpha-11 subunit (GL2). [Bovine] {Bos taurus}, partial (66%)
SS00003811	-0.5623	0.677222	-1.47662	0.00173153	0.037128	Nucleic Acid Metabolism		homologue to PIR|S47660|S47660 CDC2/CDC13 suppressor (RNA-binding motif 3) - human, partial (49%)
SS00002666	-0.540373	0.687593	-1.45435	0.00162507	0.0365603	Nucleic Acid Metabolism		similar to GP|14714771|gb|AAH10533.1 Similar to cleavage stimulation factor 3' pre-RNA subunit 3 77kD {Homo sapiens}, partial (33%)
SS00006059	-0.517224	0.698715	-1.4312	0.00293557	0.0471231	Nucleic Acid Metabolism		homologue to PIR|A34832|A34832 Tat-binding protein-1 - human, partial (60%)
SS00003863	-0.508754	0.702829	-1.42282	0.00152654	0.0353998	Nucleic Acid Metabolism		GP|12652827|gb|AAH00166.1 HIV-1 Tat interactive protein 60 kDa {Homo sapiens}, partial (30%)
SS00002542	-0.49298	0.710556	-1.40735	0.00341529	0.0506193	Nucleic Acid Metabolism		similar to GP|12653257|gb|AAH00397.1 T54 protein {Homo sapiens}, partial (28%)
SS00005309	-0.48722	0.713399	-1.40174	0.00186445	0.0385161	Nucleic Acid Metabolism		similar to GP|15277285|dbj|BAB63387. alternative name: G5~unknown function {Homo sapiens}, partial (53%)
SS00005567	-0.469672	0.722129	-1.38479	0.00241291	0.0430282	Nucleic Acid Metabolism		homologue to SP|Q60452|XPD_CRIGR TFIIH basal transcription factor complex helicase subunit (EC 3.6.1.-), partial (36%)
SS00002577	-0.460861	0.726552	-1.37636	0.00289736	0.0469204	Nucleic Acid Metabolism		similar to PIR|JE0188|JE0188 RES4-25 protein - human, partial (31%)
SS00006490	-0.435653	0.739359	-1.35252	0.00312488	0.0484522	Nucleic Acid Metabolism		similar to GP|10334802|gb|AAG16743.1 fanconi anemia protein E {Homo sapiens}, partial (22%)
SS00000132	-0.430093	0.742214	-1.34732	0.00354199	0.0513571	Nucleic Acid Metabolism		homologue to GP|3335553|gb|AAC39902.1| ADA2-like protein {Homo sapiens}, partial (59%)
SS00006201	-0.414639	0.750207	-1.33297	0.00345861	0.0508509	Nucleic Acid Metabolism		weakly similar to GP|14017795|dbj|BAB47418. KIAA1789 protein {Homo sapiens}, partial (21%)
SS00003613	0.409542	1.32826	1.32826	0.00372359	0.0524876	Nucleic Acid Metabolism		similar to GP|13958036|gb|AAK50771.1 FYVE-finger protein EIP1 {Homo sapiens}, partial (20%)
SS00006097	0.423066	1.34077	1.34077	0.00359982	0.0517196	Nucleic Acid Metabolism		similar to SP|Q92636|FAN_HUMAN Protein FAN (Factor associated with N-SMase activation), partial (22%)
SS00004865	0.444302	1.36066	1.36066	0.00270427	0.0457914	Nucleic Acid Metabolism		similar to SP|P97368|MEI3_MOUSE Homeobox protein Meis3 (Meis1-related protein 2). [Mouse] {Mus musculus}, partial (96%)
SS00004120	0.479292	1.39406	1.39406	0.0021622	0.0409257	Nucleic Acid Metabolism		GP|4760549|dbj|BAA77335.1 IDN3 {Homo sapiens}, partial (5%)
SS00003496	0.481445	1.39614	1.39614	0.00245923	0.0434148	Nucleic Acid Metabolism		similar to GP|13344995|gb|AAK19151.1 Cat Eye Syndrome critical region protein isoform 1 {Homo sapiens}, partial (33%)
SS00004035	0.512175	1.4262	1.4262	0.00269602	0.0457569	Nucleic Acid Metabolism		homologue to GP|1228035|dbj|BAA12105.1 The KIAA0191 gene is expressed ubiquitously.~The KIAA0191 protein retains the C2H2 zinc-finger at, partial (10%)
SS00009697	0.528635	1.44256	1.44256	0.00338709	0.0504048	Nucleic Acid Metabolism		transcription factor NFATmac [Sus scrofa]
SS00010473	0.540298	1.45427	1.45427	0.00315129	0.0486223	Nucleic Acid Metabolism		decay-accelerating factor CD55 [Sus scrofa]
SS00002880	0.562468	1.47679	1.47679	0.000650197	0.0254289	Nucleic Acid Metabolism		homologue to GP|5929884|gb|AAD56625.1| nucleolin-related protein NRP {Rattus norvegicus}, partial (14%)
SS00000076	0.570555	1.48509	1.48509	0.0012453	0.0328975	Nucleic Acid Metabolism		homologue to GP|10179946|gb|AAG13956.1 (N6-adenosine)-methyltransferase {Homo sapiens}, partial (47%)
SS00002832	0.574694	1.48936	1.48936	0.00238864	0.042838	Nucleic Acid Metabolism		homologue to GP|12002684|gb|AAG43367.1 chromosome 9 open reading frame 6 {Homo sapiens}, partial (85%)
SS00000869	0.585313	1.50036	1.50036	0.000790644	0.0278028	Nucleic Acid Metabolism		LIM homeodomain transcription factor [Sus scrofa]
SS00005670	0.608818	1.52501	1.52501	0.000666352	0.0258242	Nucleic Acid Metabolism		similar to SP|P28037|FTDH_RAT 10-formyltetrahydrofolate dehydrogenase (EC 1.5.1.6) (10-FTHFDH) (FBP-CI). [Rat] {Rattus norvegicus}, partial (29%)
SS00002748	0.620088	1.53697	1.53697	0.000535102	0.0234614	Nucleic Acid Metabolism		GP|13937895|gb|AAH07055.1 Lsm3 protein {Homo sapiens}, complete
SS00003447	0.625206	1.54243	1.54243	0.00148372	0.0350669	Nucleic Acid Metabolism		homologue to GP|12653137|gb|AAH00335.1 nucleoporin 88kD {Homo sapiens}, partial (20%)
SS00002962	0.636717	1.55479	1.55479	0.00132334	0.0341528	Nucleic Acid Metabolism		similar to GP|4321407|gb|AAD15748.1| ATP-binding cassette protein M-ABC1 {Homo sapiens}, partial (34%)
SS00002856	0.65574	1.57542	1.57542	0.000375963	0.0200078	Nucleic Acid Metabolism		SP|Q01085|TIAR_HUMAN Nucleolysin TIAR (TIA-1 related protein). [Human] {Homo sapiens}, partial (28%)
SS00006311	0.694219	1.61801	1.61801	0.00100471	0.0302777	Nucleic Acid Metabolism		SP|P13641|SMD1_HUMAN Small nuclear ribonucleoprotein Sm D1 (snRNP core protein D1) (Sm-D1) (Sm-D autoantigen). [Mouse], complete
SS00010155	0.699398	1.62383	1.62383	0.000229381	0.0164544	Nucleic Acid Metabolism		SP|P23152|SFR3_HUMAN Splicing factor arginine/serine-rich 3 (Pre-mRNA splicing factor SRP20) (X16 protein). [Mouse], complete
SS00005056	0.705798	1.63105	1.63105	0.000182654	0.0162621	Nucleic Acid Metabolism		SP|P11940|PAB1_HUMAN Polyadenylate-binding protein 1 (Poly(A)-binding protein 1) (PABP 1) (PABP1). [Human] {Homo sapiens}, partial (40%)
SS00004735	0.725815	1.65383	1.65383	0.000788911	0.0278028	Nucleic Acid Metabolism		GP|12803113|gb|AAH02360.1 U5 snRNP-specific protein 116 kD {Homo sapiens}, partial (29%)
SS00004714	0.727376	1.65563	1.65563	0.00110997	0.0315659	Nucleic Acid Metabolism		homologue to GP|2366752|dbj|BAA22084.1 Lysyl tRNA Synthetase {Homo sapiens}, partial (42%)
SS00004838	0.763347	1.69742	1.69742	0.000594166	0.0246463	Nucleic Acid Metabolism		SP|P28352|APE1_MOUSE DNA-(apurinic or apyrimidinic site) lyase (EC 4.2.99.18) (AP endonuclease 1) (APEX nuclease) (APEN)., partial (33%)
SS00002454	0.78252	1.72013	1.72013	0.00171695	0.0371118	Nucleic Acid Metabolism		homologue to GP|16444660|gb|AAL16407.1 muscle atrophy F-box protein {Homo sapiens}, partial (80%)
SS00000139	0.817456	1.7623	1.7623	0.000485633	0.022384	Nucleic Acid Metabolism		similar to GP|12803519|gb|AAH02586.1 Similar to polymerase (RNA) III (DNA directed) (62kD) {Homo sapiens}, partial (23%)
SS00002991	0.850798	1.8035	1.8035	0.000130068	0.0151488	Nucleic Acid Metabolism		homologue to SP|Q14444|P137_HUMAN GPI-anchored protein p137 (p137GPI). [Human] {Homo sapiens}, partial (16%)
SS00003353	0.86333	1.81923	1.81923	4.3e-05	0.0151488	Nucleic Acid Metabolism		weakly similar to GP|16518970|gb|AAL25086.1 ecto-ATP-diphosphohydrolase {Gallus gallus}, partial (51%)
SS00004824	0.89365	1.85787	1.85787	0.000100206	0.0151488	Nucleic Acid Metabolism		homologue to GP|6841172|gb|AAF28939.1| HSPC261 {Homo sapiens}, complete
SS00006380	0.936587	1.91399	1.91399	0.000226711	0.0164544	Nucleic Acid Metabolism		similar to SP|O94761|RCQ4_HUMAN ATP-dependent DNA helicase Q4 (RecQ protein-like 4). [Human] {Homo sapiens}, partial (8%)
SS00003841	0.938456	1.91648	1.91648	0.000625618	0.0253757	Nucleic Acid Metabolism		homologue to GP|4680643|gb|AAD27711.1| CGI-01 protein {Homo sapiens}, partial (44%)
SS00004612	1.00831	2.01155	2.01155	0.00107586	0.0311574	Nucleic Acid Metabolism		homologue to EGAD|31797|32867 amyloid protein 1 precursor-like {Homo sapiens}, partial (38%)
SS00005108	1.01449	2.02019	2.02019	0.000236395	0.0165812	Nucleic Acid Metabolism		homologue to GP|14336677|gb|AAK61211.1 Minus -99 protein {Homo sapiens}, complete
SS00000618	1.08703	2.12436	2.12436	2.16e-05	0.0151488	Nucleic Acid Metabolism		nuclear factor I - dna binding protein
SS00006746	1.09581	2.13733	2.13733	0.000256593	0.0170346	Nucleic Acid Metabolism		homologue to GP|12654557|gb|AAH01113.1 U3 snoRNP-associated 55-kDa protein {Homo sapiens}, partial (38%)
SS00000942	1.14653	2.2138	2.2138	4.37e-05	0.0151488	Nucleic Acid Metabolism		cyclic AMP-specific phosphodiesterase SSPDE4A1A [Sus scrofa]
SS00009814	1.2359	2.35528	2.35528	0.000334704	0.0189859	Nucleic Acid Metabolism		polypyrimidine tract-binding protein [Sus scrofa]
SS00001411	1.25343	2.38408	2.38408	8.24e-05	0.0151488	Nucleic Acid Metabolism		homologue to PIR|S71405|S71405 helix-loop-helix protein ID3 long splice form - human, partial (65%)
SS00002432	1.4232	2.6818	2.6818	5.97e-05	0.0151488	Nucleic Acid Metabolism		homologue to SP|O43189|PHF1_HUMAN PHD finger protein 1 (PHF1 protein). [Human] {Homo sapiens}, partial (38%)
SS00006321	1.46064	2.7523	2.7523	1.82e-06	0.0151488	Nucleic Acid Metabolism	63	PCF11, cleavage and polyadenylation factor subunit, homolog (S. cerevisiae
SS00009807	-1.10647	0.464428	-2.15319	2.13e-05	0.0151488	Oxidative		inducible nitric oxide synthase [Sus scrofa]
SS00010763	-1.06137	0.479176	-2.08692	3.02e-05	0.0151488	Oxidative		similar to PIR|S32425|S32425 glutathione transferase (EC 2.5.1.18) class mu GSTM4 (version 2) - human, complete
SS00000204	-0.685704	0.621702	-1.60849	0.000216986	0.0163441	Oxidative		similar to GP|6273399|gb|AAF06354.1| melanoma-associated antigen MG50 {Homo sapiens}, partial (13%)
SS00001919	-0.605452	0.657266	-1.52145	0.0021895	0.0410508	Oxidative		similar to SP|O43819|SCO2_HUMAN SCO2 protein homolog mitochondrial precursor. [Human] {Homo sapiens}, complete
SS00003848	-0.567123	0.674962	-1.48157	0.00329735	0.0497243	Oxidative		homologue to GP|11320879|gb|AAG33935.1 aldehyde dehydrogenase-6 {Mus musculus}, partial (34%)
SS00005073	-0.480085	0.716935	-1.39483	0.00292757	0.0470461	Oxidative		homologue to GP|3327076|dbj|BAA31606.1 KIAA0631 protein {Homo sapiens}, partial (71%)
SS00001181	-0.426246	0.744196	-1.34373	0.00348268	0.0510138	Oxidative		cytochrome P450 3A46v2 [Sus scrofa]
SS00002225	-0.412886	0.751119	-1.33135	0.00377274	0.0530037	Oxidative		similar to SP|P30519|HO2_HUMAN Heme oxygenase 2 (EC 1.14.99.3) (HO-2). [Human] {Homo sapiens}, complete
SS00005514	0.437322	1.35409	1.35409	0.00279836	0.0465365	Oxidative		similar to SP|P17177|CP27_RABIT Cytochrome P450 27 mitochondrial precursor (EC 1.14.-.-) (Cytochrome P-450C27/25), partial (34%)
SS00005662	0.449658	1.36572	1.36572	0.0022548	0.0418937	Oxidative		homologue to GP|11275667|gb|AAG33699.1 oxidized-LDL responsive gene 2 {Homo sapiens}, partial (36%)
SS00000685	0.457233	1.37291	1.37291	0.00301327	0.0477277	Oxidative		myo-inositol oxygenase [Sus scrofa]
SS00005354	0.466462	1.38172	1.38172	0.00210354	0.0403218	Oxidative		similar to GP|13112023|gb|AAH03185.1 coenzyme Q 7 (rat yeast) homolog {Homo sapiens}, partial (87%)
SS00001185	0.569393	1.4839	1.4839	0.00090372	0.0289649	Oxidative		peroxisome proliferator activated receptor gamma 2 [Sus scrofa]peroxisome proliferator-activated receptor-gamma 1
SS00000966	0.60533	1.52133	1.52133	0.00252564	0.0440054	Oxidative		cytosolic malate dehydrogenasemalate dehydrogenase (EC 1.1.1.37)
SS00001076	0.632457	1.5502	1.5502	0.00225167	0.0418937	Oxidative		cyclin-dependent kinase inhibitor p15 [Sus scrofa]
SS00003977	0.660271	1.58038	1.58038	0.000274717	0.0175436	Oxidative		similar to SP|Q99424|CAO2_HUMAN Acyl-coenzyme A oxidase 2 peroxisomal (EC 1.3.3.6) (Branched-chain acyl-CoA oxidase) (BRCACox), partial (15%)
SS00010603	0.665434	1.58604	1.58604	0.0010966	0.0314767	Oxidative		glutathione peroxidase [Sus scrofa]
SS00000648	0.711704	1.63774	1.63774	0.000150077	0.0156124	Oxidative		NADPH oxidase heavy chain subunit
SS00003221	0.805539	1.7478	1.7478	0.00263528	0.0451657	Oxidative		similar to GP|17389278|gb|AAH17692.1 Similar to quiescin Q6 {Homo sapiens}, partial (30%)
SS00010773	1.21124	2.31536	2.31536	6.57e-06	0.0151488	Oxidative	20	similar to SP|P24311|COXM_HUMAN Cytochrome c oxidase polypeptide VIIb mitochondrial precursor (EC 1.9.3.1). [Human] {Homo sapiens}, complete
SS00000213	-0.979164	0.507274	-1.97132	0.000154273	0.0156124	Protein Metabolism		similar to GP|7959351|dbj|BAA96066.1 KIAA1542 protein {Homo sapiens}, partial (9%)
SS00010175	-0.897752	0.536722	-1.86316	4.7e-05	0.0151488	Protein Metabolism		gastric mucin [Sus scrofa domestica]
SS00005823	-0.890572	0.5394	-1.85391	0.000754351	0.0273578	Protein Metabolism		homologue to SP|P78537|GC5L_HUMAN GCN5-like protein 1 (RT14 protein). [Human] {Homo sapiens}, complete
SS00001445	-0.884355	0.54173	-1.84594	4.22e-05	0.0151488	Protein Metabolism		homologue to GP|2598461|emb|CAB10844.1 dJ408N23.1 (suppression of tumorigenicity 13 (colon carcinoma) (Hsp70-interacting protein), partial (95%)
SS00010144	-0.870515	0.546952	-1.82832	0.000101826	0.0151488	Protein Metabolism		estrogen sulfotransferase [Sus scrofa]
SS00005012	-0.85477	0.552953	-1.80847	0.000123785	0.0151488	Protein Metabolism		similar to SP|P40306|PSBA_HUMAN Proteasome subunit beta type 10 precursor (EC 3.4.25.1) (Proteasome MECl-1), partial (47%)
SS00004124	-0.833361	0.56122	-1.78183	7.46e-05	0.0151488	Protein Metabolism		similar to GP|10178975|emb|CAC08499. muscle protein 637 {Mus musculus}, partial (87%)
SS00005202	-0.782946	0.581179	-1.72064	0.000887792	0.0289649	Protein Metabolism		homologue to SP|Q28288|STB2_CANFA Syntaxin binding protein 2 (UNC-18 homolog 2). [Dog] {Canis familiaris}, partial (28%)
SS00005142	-0.782657	0.581295	-1.7203	0.000200528	0.0163441	Protein Metabolism		similar to GP|7209315|dbj|BAA92232.1 FLJ00007 protein {Homo sapiens}, partial (17%) FCHSD
SS00006032	-0.777665	0.58331	-1.71435	0.00394749	0.0540866	Protein Metabolism		SP|O95450|ATS2_HUMAN ADAM-TS 2 precursor (EC 3.4.24.14), partial (24%)
SS00009812	-0.755044	0.592528	-1.68768	0.000349531	0.0192591	Protein Metabolism		reading frame preprogastrin [Sus scrofa]
SS00006210	-0.747872	0.595481	-1.67931	0.00112061	0.0315659	Protein Metabolism		homologue to GP|4590328|gb|AAD26531.1| valyl-tRNA synthetase {Mus musculus}, partial (16%)
SS00005899	-0.742684	0.597626	-1.67329	0.00040797	0.0206816	Protein Metabolism		similar to SP|P20132|SDHL_HUMAN L-serine dehydratase (EC 4.2.1.13) (L-serine deaminase). [Human] {Homo sapiens}, partial (37%)
SS00013173	-0.691858	0.619056	-1.61536	0.000223799	0.0164544	Protein Metabolism		homologue to PIR|I48738|I48738 ribosomal protein L28 - mouse, complete
SS00001174	-0.671594	0.627813	-1.59283	0.000838347	0.0279856	Protein Metabolism		skeletal muscle specific calpain; Ca2+-dependent cysteine protinase [Sus scrofa]
SS00013186	-0.67132	0.627932	-1.59253	0.000630283	0.0253757	Protein Metabolism		homologue to SP|P05387|RLA2_HUMAN 60S acidic ribosomal protein P2. [Human] {Homo sapiens}, complete
SS00006379	-0.621864	0.649831	-1.53886	0.00262773	0.045089	Protein Metabolism		homologue to GP|10121792|gb|AAG13375.1 MJ0495-like protein SelB {Homo sapiens}, partial (18%)
SS00006529	-0.617225	0.651924	-1.53392	0.000762015	0.027523	Protein Metabolism		homologue to GP|4704739|gb|AAD28246.1| SH2-containing protein Nsp3 {Homo sapiens}, partial (26%)
SS00006542	-0.615697	0.652614	-1.5323	0.00097677	0.0297652	Protein Metabolism		homologue to GP|13785926|gb|AAK39520.1 BTB domain protein {Homo sapiens}, partial (34%)
SS00004414	-0.608321	0.65596	-1.52448	0.000722145	0.0271762	Protein Metabolism		PIR|S05014|R5RT37 ribosomal protein L37a cytosolic [validated] - rat, complete
SS00002191	-0.600702	0.659433	-1.51645	0.00280688	0.0465365	Protein Metabolism		homologue to GP|14017837|dbj|BAB47439. KIAA1810 protein {Homo sapiens}, partial (30%) SYVN1
SS00002803	-0.598227	0.660565	-1.51386	0.00248923	0.0436299	Protein Metabolism		homologue to SP|Q9Z1Q9|SYV2_MOUSE Valyl-tRNA synthetase 2 (EC 6.1.1.9) (Valine--tRNA ligase 2) (VALRS 2). [Mouse] {Mus musculus}, partial (13%)
SS00002692	-0.586661	0.665882	-1.50177	0.0036022	0.0517196	Protein Metabolism		homologue to GP|179830|gb|AAA35636.1|| caldesmon {Homo sapiens}, partial (33%)
SS00001898	-0.584351	0.666949	-1.49936	0.000782742	0.0278028	Protein Metabolism		similar to SP|Q16781|UBCC_HUMAN Ubiquitin-conjugating enzyme E2-17 kDa (EC 6.3.2.19) (Ubiquitin- protein ligase), complete
SS00000879	-0.582086	0.667997	-1.49701	0.00131087	0.0340178	Protein Metabolism		very-long-chain acyl-CoA dehydrogenase [Sus scrofa]
SS00001213	-0.578456	0.66968	-1.49325	0.000642684	0.0253757	Protein Metabolism		SP|P25120|RL8_HUMAN 60S ribosomal protein L8. [Rat] {Rattus norvegicus}, complete
SS00005350	-0.575148	0.671217	-1.48983	0.0015183	0.0353981	Protein Metabolism		homologue to SP|P23606|TGLK_RAT Protein-glutamine gamma-glutamyltransferase K (EC 2.3.2.13) (Transglutaminase K) (TGase K) (TGK), partial (38%)
SS00000252	-0.556291	0.680048	-1.47048	0.00106478	0.0310926	Protein Metabolism		homologue to GP|13160492|gb|AAK13257.1 UBX domain-containing protein 1 {Homo sapiens}, partial (35%)
SS00002639	-0.553349	0.681436	-1.46749	0.00170181	0.0371118	Protein Metabolism		similar to GP|10801208|gb|AAG23428.1 FUS2 {Mus musculus}, partial (69%)
SS00005242	-0.520974	0.696901	-1.43492	0.00169085	0.0371118	Protein Metabolism		similar to GP|12382294|gb|AAG53094.1 3-methylcrotonyl-CoA carboxylase beta subunit {Homo sapiens}, partial (19%)
SS00004227	-0.485548	0.714226	-1.40012	0.00200139	0.0393526	Protein Metabolism		homologue to GP|337999|gb|AAA36601.1|| secreted cyclophilin-like protein {Homo sapiens}, complete
SS00004070	-0.482932	0.715522	-1.39758	0.00222562	0.0415902	Protein Metabolism		SP|O55096|DPP3_RAT Dipeptidyl-peptidase III (EC 3.4.14.4) (DPP III) (Dipeptidyl aminopeptidase III), partial (21%)
SS00002478	-0.478783	0.717583	-1.39357	0.00231416	0.0422588	Protein Metabolism		homologue to PIR|S28243|S28243 NADH dehydrogenase (ubiquinone) (EC 1.6.5.3) chain CI-B12 - bovine, complete
SS00005788	-0.467131	0.723402	-1.38236	0.00348358	0.0510138	Protein Metabolism		homologue to GP|1480780|gb|AAB05795.1| ribosomal protein L23-related product homolog {Rattus norvegicus}, partial (78%)
SS00005925	-0.458906	0.727538	-1.3745	0.00197	0.0392744	Protein Metabolism		homologue to GP|17223689|gb|AAK77940.1 F-box protein FBG3 {Homo sapiens}, partial (74%)
SS00005591	-0.444562	0.734807	-1.3609	0.0029711	0.0474342	Protein Metabolism		homologue to GP|6523797|gb|AAF14858.1| adrenal gland protein AD-002 {Homo sapiens}, partial (51%)
SS00001473	-0.418675	0.748112	-1.3367	0.00318893	0.0488429	Protein Metabolism		similar to GP|3126984|gb|AAC16021.1| CAG-isl 7 {Homo sapiens}, complete
SS00004496	0.418994	1.337	1.337	0.00381922	0.0532279	Protein Metabolism		similar to GP|179955|gb|AAA68929.1|| catechol-O-methyltransferase {Homo sapiens}, partial (86%)
SS00003144	0.442059	1.35854	1.35854	0.00369724	0.0523158	Protein Metabolism		homologue to GP|5257221|gb|AAD41265.1| protein arginine methyltransferase {Mus musculus}, partial (45%)
SS00006029	0.47006	1.38517	1.38517	0.00201995	0.0395587	Protein Metabolism		EGAD|125943|134332 cathepsin G precursor {Sus scrofa}, complete
SS00000467	0.488364	1.40285	1.40285	0.00335762	0.0501696	Protein Metabolism		CRY [Sus scrofa]
SS00005015	0.498016	1.41227	1.41227	0.00224717	0.0418862	Protein Metabolism		similar to GP|4240209|dbj|BAA74883.1 KIAA0860 protein {Homo sapiens}, partial (64%) UBOX5
SS00000732	0.501235	1.41542	1.41542	0.00184541	0.0385019	Protein Metabolism		KDEL receptor-like protein [Sus scrofa]
SS00000713	0.50152	1.4157	1.4157	0.00236096	0.0426537	Protein Metabolism		60S ribosomal protein L35 [Sus scrofa]
SS00005626	0.529831	1.44376	1.44376	0.00192383	0.039247	Protein Metabolism		PIR|JC5971|JC5971 alpha-b crystallin - pig, partial (35%)
SS00005168	0.534792	1.44873	1.44873	0.0018166	0.038172	Protein Metabolism		similar to PIR|A57190|A57190 ebnerin precursor - rat, partial (19%)
SS00000742	0.551489	1.4656	1.4656	0.00312704	0.0484522	Protein Metabolism		ubiquitin-specific protease [Sus scrofa]
SS00001420	0.552205	1.46633	1.46633	0.00123423	0.0326636	Protein Metabolism		GP|13278762|gb|AAH04155.1 ring finger protein 5 {Homo sapiens}, complete
SS00005418	0.557078	1.47129	1.47129	0.000832691	0.0279856	Protein Metabolism		similar to SP|Q28062|PGCB_BOVIN Brevican core protein precursor. [Bovine] {Bos taurus}, partial (21%)
SS00002211	0.557307	1.47152	1.47152	0.000958301	0.0295985	Protein Metabolism		GP|1542845|dbj|BAA13439.1 eRF1 {Mus musculus}, partial (33%)
SS00002706	0.558678	1.47292	1.47292	0.000861152	0.0285584	Protein Metabolism		homologue to GP|15625562|gb|AAL04161.1 WD40- and FYVE-domain containing protein 1 {Homo sapiens}, partial (46%)
SS00009790	0.575509	1.4902	1.4902	0.00269782	0.0457569	Protein Metabolism		ornithine transcarbamylase [Sus scrofa]
SS00004649	0.582558	1.4975	1.4975	0.00139053	0.0347157	Protein Metabolism		PIR|S04153|S04153 histone H2B (clone 291B) - mouse, complete
SS00000866	0.589177	1.50439	1.50439	0.00176111	0.0376524	Protein Metabolism		aspartate aminotransferase precursor (EC 2.6.1.1)
SS00000986	0.606257	1.5223	1.5223	0.000911455	0.0289772	Protein Metabolism		thimet oligopeptidase [Sus scrofa]thimet oligopeptidase [Sus scrofa]
SS00003981	0.613081	1.52952	1.52952	0.000890427	0.0289649	Protein Metabolism		PIR|D40335|HSHU4 histone H4 [validated] - human, complete
SS00001498	0.621112	1.53806	1.53806	0.000534109	0.0234614	Protein Metabolism		homologue to SP|Q29504|UBA1_RABIT Ubiquitin-activating enzyme E1. [Rabbit] {Oryctolagus cuniculus}, partial (9%)
SS00004982	0.623792	1.54092	1.54092	0.00114825	0.0317448	Protein Metabolism		homologue to GP|5689525|dbj|BAA83046.1 KIAA1094 protein {Homo sapiens}, partial (42%)
SS00006516	0.623797	1.54093	1.54093	0.000398312	0.0206816	Protein Metabolism		similar to SP|P34943|NUEM_BOVIN NADH-ubiquinone oxidoreductase 39 kDa subunit mitochondrial precursor (EC 1.6.5.3) (EC 1.6.99.3), partial (37%)
SS00013179	0.628251	1.54569	1.54569	0.00216616	0.040948	Protein Metabolism		SP|P02383|RS26_HUMAN 40S ribosomal protein S26. [Rat] {Rattus norvegicus}, complete
SS00000701	0.67188	1.59315	1.59315	0.000342872	0.0192218	Protein Metabolism		heat shock protein 70.2 [Sus scrofa] SBAB porcine,
SS00005638	0.676085	1.5978	1.5978	0.000323335	0.0189532	Protein Metabolism		similar to SP|Q01458|DIAC_BOVIN Di-N-acetylchitobiase precursor (EC 3.2.1.-) (Fragment). [Bovine] {Bos taurus}, partial (82%)
SS00001274	0.710418	1.63628	1.63628	0.000237132	0.0165812	Protein Metabolism		homologue to PIR|T08757|T08757 probable translation initiation factor eIF-2B delta chain - human (fragment), partial (61%)
SS00005160	0.715982	1.6426	1.6426	0.000638119	0.0253757	Protein Metabolism		homologue to SP|Q9H9D4|PRDH_HUMAN PR-domain zinc finger protein 17. [Human] {Homo sapiens}, partial (28%)
SS00003400	0.720438	1.64768	1.64768	0.000308248	0.0185233	Protein Metabolism		homologue to GP|5019311|emb|CAB44373.1 dJ85F18.1 (E1A-binding protein p300) {Homo sapiens}, partial (5%)
SS00000626	0.722246	1.64975	1.64975	0.000205631	0.0163441	Protein Metabolism		ribosomal protein [Sus scrofa]
SS00006648	0.729398	1.65795	1.65795	0.000257467	0.0170346	Protein Metabolism		homologue to SP|P26882|CYP4_BOVIN 40 kDa peptidyl-prolyl cis-trans isomerase (EC 5.2.1.8) (PPIase) (Rotamase) (Cyclophilin-40), partial (36%)
SS00000626	0.765828	1.70035	1.70035	0.000276422	0.0175762	Protein Metabolism		ribosomal protein [Sus scrofa]
SS00005390	0.780936	1.71825	1.71825	0.000123517	0.0151488	Protein Metabolism		homologue to GP|2072423|gb|AAC51257.1| huntingtin interacting protein 1 {Homo sapiens}, partial (38%)
SS00000653	0.786329	1.72468	1.72468	0.000216403	0.0163441	Protein Metabolism		maltase glucoamylase [Sus scrofa]
SS00001893	0.79408	1.73397	1.73397	0.000373988	0.019975	Protein Metabolism		homologue to GP|14602541|gb|AAH09781.1 ring finger protein 13 {Homo sapiens}, partial (46%)
SS00000626	0.795349	1.7355	1.7355	0.00025392	0.0170212	Protein Metabolism		ribosomal protein [Sus scrofa]
SS00000626	0.805909	1.74825	1.74825	0.00105439	0.0310491	Protein Metabolism		ribosomal protein [Sus scrofa]
SS00000626	0.845293	1.79663	1.79663	0.000362285	0.0197083	Protein Metabolism		ribosomal protein [Sus scrofa]
SS00001038	0.851598	1.8045	1.8045	0.00339874	0.0504759	Protein Metabolism		Leydig insulin-like hormone [Sus scrofa]
SS00000626	0.854841	1.80856	1.80856	6.68e-05	0.0151488	Protein Metabolism		ribosomal protein [Sus scrofa]
SS00000626	0.919026	1.89084	1.89084	5.34e-05	0.0151488	Protein Metabolism		ribosomal protein [Sus scrofa]
SS00000713	0.940239	1.91885	1.91885	0.000415378	0.0206816	Protein Metabolism		60S ribosomal protein L35 [Sus scrofa]
SS00000626	0.96158	1.94744	1.94744	0.0035999	0.0517196	Protein Metabolism		ribosomal protein [Sus scrofa]
SS00000626	1.00471	2.00654	2.00654	1.91e-05	0.0151488	Protein Metabolism		ribosomal protein [Sus scrofa]
SS00010064	1.00895	2.01245	2.01245	0.000797146	0.0278131	Protein Metabolism		homologue to GP|17933069|gb|AAL48191.1 cathepsin C {Homo sapiens}, partial (23%)
SS00000701	1.04255	2.05987	2.05987	2.75e-05	0.0151488	Protein Metabolism		heat shock protein 70.2 [Sus scrofa] SBAB porcine,
SS00000626	1.06535	2.09268	2.09268	0.000403278	0.0206816	Protein Metabolism		ribosomal protein [Sus scrofa]
SS00002580	1.08557	2.12221	2.12221	0.000187292	0.0163441	Protein Metabolism		homologue to GP|1732408|gb|AAB51310.1| A-1 {Homo sapiens}, partial (31%)
SS00000626	1.08914	2.12747	2.12747	0.00197781	0.0393099	Protein Metabolism		ribosomal protein [Sus scrofa]
SS00000701	1.09089	2.13005	2.13005	3.52e-05	0.0151488	Protein Metabolism		heat shock protein 70.2 [Sus scrofa]
SS00000626	1.12677	2.18369	2.18369	0.00314292	0.0486223	Protein Metabolism		ribosomal protein [Sus scrofa]
SS00000626	1.13611	2.19788	2.19788	0.000263072	0.0172244	Protein Metabolism		ribosomal protein [Sus scrofa]
SS00000701	1.1592	2.23334	2.23334	0.00113706	0.031631	Protein Metabolism		heat shock protein 70.2 [Sus scrofa] SBAB porcine,
SS00000626	1.17364	2.25579	2.25579	0.000166076	0.0158398	Protein Metabolism		ribosomal protein [Sus scrofa]
SS00000626	1.19766	2.29368	2.29368	7.59e-05	0.0151488	Protein Metabolism		ribosomal protein [Sus scrofa]
SS00000701	1.22076	2.33069	2.33069	0.000330321	0.0189859	Protein Metabolism		heat shock protein 70.2 [Sus scrofa] SBAB porcine,
SS00000701	1.22863	2.34344	2.34344	5.91e-05	0.0151488	Protein Metabolism		heat shock protein 70.2 [Sus scrofa] SBAB porcine,
SS00000701	1.23313	2.35077	2.35077	0.000406944	0.0206816	Protein Metabolism		heat shock protein 70.2 [Sus scrofa] SBAB porcine,
SS00000701	1.2979	2.45871	2.45871	5.86e-05	0.0151488	Protein Metabolism		heat shock protein 70.2 [Sus scrofa] SBAB porcine,
SS00000701	1.34323	2.53718	2.53718	1.61e-05	0.0151488	Protein Metabolism		heat shock protein 70.2 [Sus scrofa] SBAB porcine,
SS00000701	1.34652	2.54298	2.54298	1.44e-05	0.0151488	Protein Metabolism		heat shock protein 70.2 [Sus scrofa] SBAB porcine,
SS00000701	1.35328	2.55493	2.55493	5.26e-05	0.0151488	Protein Metabolism		heat shock protein 70.2 [Sus scrofa] SBAB porcine,
SS00000701	1.35681	2.56118	2.56118	8.54e-06	0.0151488	Protein Metabolism		heat shock protein 70.2 [Sus scrofa] SBAB porcine,
SS00000626	1.36083	2.56833	2.56833	6.61e-05	0.0151488	Protein Metabolism		ribosomal protein [Sus scrofa]
SS00000701	1.36747	2.58017	2.58017	1.12e-05	0.0151488	Protein Metabolism		heat shock protein 70.2 [Sus scrofa] SBAB porcine,
SS00000701	1.37599	2.59545	2.59545	5.65e-06	0.0151488	Protein Metabolism		heat shock protein 70.2 [Sus scrofa]
SS00000701	1.37661	2.59658	2.59658	5.12e-06	0.0151488	Protein Metabolism		heat shock protein 70.2 [Sus scrofa] SBAB porcine,
SS00000701	1.48752	2.80407	2.80407	5.6e-05	0.0151488	Protein Metabolism		heat shock protein 70.2 [Sus scrofa] SBAB porcine,
SS00000701	1.55964	2.9478	2.9478	9.69e-05	0.0151488	Protein Metabolism	105	heat shock protein 70.2 [Sus scrofa] SBAB porcine,
SS00006260	-1.35901	0.389849	-2.56509	5.92e-06	0.0151488	Signal Transduction		homologue to GP|15277262|dbj|BAB63390. alternative name: BAT3,G3~unknown function {Homo sapiens}, partial (10%)
SS00003829	-1.04675	0.484059	-2.06587	0.000118863	0.0151488	Signal Transduction		similar to SP|P97680|RIN1_RAT Ras interaction/interference protein 1. [Rat] {Rattus norvegicus}, partial (16%)
SS00010042	-1.00465	0.498392	-2.00645	3.72e-05	0.0151488	Signal Transduction		similar to GP|14250636|gb|AAH08782.1 nuclear factor of kappa light polypeptide gene enhancer in B-cells inhibitor-like 2 {Homo sapiens}, partial (24%)
SS00004654	-0.984051	0.505558	-1.97801	9.97e-05	0.0151488	Signal Transduction		similar to SP|O95377|CXB5_HUMAN Gap junction beta-5 protein (Connexin 31.1) (Cx31.1). [Human] {Homo sapiens}, partial (65%)
SS00005458	-0.954619	0.515978	-1.93807	9.13e-05	0.0151488	Signal Transduction		similar to GP|12698065|dbj|BAB21851. KIAA1760 protein {Homo sapiens}, partial (11%) WNK2
SS00001640	-0.928444	0.525425	-1.90322	0.000212781	0.0163441	Signal Transduction		similar to GP|1181666|gb|AAA86902.1| tuberin {Mus musculus}, partial (23%)
SS00004055	-0.915704	0.530085	-1.88649	0.00023001	0.0164544	Signal Transduction		similar to GP|4589622|dbj|BAA76833.1 KIAA0989 protein {Homo sapiens}, partial (18%) AMOTL2
SS00002736	-0.908318	0.532806	-1.87686	0.000805818	0.0278131	Signal Transduction		homologue to GP|7804921|gb|AAF70181.1| Jak3 N-terminal-associated protein MAJN {Homo sapiens}, partial (60%)
SS00006464	-0.879127	0.543697	-1.83926	0.000979227	0.0297782	Signal Transduction		similar to GP|7644350|gb|AAF65550.1| golgi matrix protein GM130 {Homo sapiens}, partial (9%)
SS00009801	-0.874089	0.545598	-1.83285	0.00142423	0.0347157	Signal Transduction		c-Jun=transcription factor [swine, anterior pituitary, Peptide, 331 aa]
SS00006103	-0.859521	0.551135	-1.81444	0.00136489	0.0346244	Signal Transduction		weakly similar to GP|6331231|dbj|BAA86585.1 KIAA1271 protein {Homo sapiens}, partial (31%) VISA
SS00003996	-0.855219	0.552781	-1.80903	0.00106118	0.0310491	Signal Transduction		similar to GP|14715082|gb|AAH10706.1 Similar to Circadian Oscillatory Protein (SCOP) {Homo sapiens}, partial (34%) PHLPP
SS00002797	-0.854566	0.553032	-1.80821	0.000791229	0.0278028	Signal Transduction		homologue to SP|O75325|GAC1_HUMAN Glioma amplified on chromosome 1 protein precursor. [Human] {Homo sapiens}, partial (26%) LRNN2
SS00013147	-0.840613	0.558406	-1.79081	5.15e-05	0.0151488	Signal Transduction		homologue to GP|13561918|gb|AAK30567.1 LIM mineralization protein 1 {Homo sapiens}, partial (55%)
SS00009738	-0.82555	0.564267	-1.77221	0.000108803	0.0151488	Signal Transduction		beta 3 adrenergic receptor [Sus scrofa]
SS00010197	-0.820034	0.566428	-1.76545	0.000491961	0.0225044	Signal Transduction		whey acidic protein [Sus scrofa domestica] WAP
SS00004983	-0.809139	0.570722	-1.75217	0.000483701	0.022384	Signal Transduction		homologue to GP|13897886|gb|AAK48493.1 filamin-1 {Bos taurus}, partial (66%)
SS00006119	-0.796305	0.575822	-1.73665	0.00113106	0.0315659	Signal Transduction		homologue to GP|4836385|gb|AAD30424.1| calcium-independent phospholipase A2 {Homo sapiens}, partial (13%)
SS00006235	-0.768546	0.587009	-1.70355	0.000431739	0.021138	Signal Transduction		similar to GP|5725312|emb|CAB52408.1 membrane-associated adenylate kinase {Mus musculus}, partial (37%)
SS00005391	-0.757791	0.591401	-1.6909	0.000305937	0.0185233	Signal Transduction		homologue to PIR|T13946|T13946 probable adaptor-related protein complex AP-3 delta chain - mouse, partial (14%)
SS00001199	-0.743617	0.59724	-1.67437	0.000639492	0.0253757	Signal Transduction		GP|3702445|emb|CAA09495.1 NPIK-A protein {Homo sapiens}, partial (26%)
SS00000371	-0.736631	0.600139	-1.66628	0.000172962	0.0162536	Signal Transduction		homologue to SP|P36507|MPK2_HUMAN Dual specificity mitogen-activated protein kinase kinase 2 (EC 2.7.1.-) (MAP kinase kinase 2), partial (40%)
SS00002922	-0.732792	0.601738	-1.66185	0.00260529	0.0449137	Signal Transduction		homologue to GP|13488607|gb|AAK26165.1 caspase recruitment domain protein 10 {Homo sapiens}, partial (22%)
SS00006199	-0.720713	0.606797	-1.648	0.00015558	0.0156124	Signal Transduction		SP|Q28653|2A5D_RABIT Serine/threonine protein phosphatase 2A 56 kDa regulatory subunit delta isoform, partial (25%)
SS00004842	-0.708539	0.611939	-1.63415	0.000497788	0.0226363	Signal Transduction		homologue to GP|4886978|gb|AAD32135.1| cytosolic phospholipase A2 beta; cPLA2beta {Homo sapiens}, partial (18%)
SS00004778	-0.700592	0.61532	-1.62517	0.000638292	0.0253757	Signal Transduction		similar to SP|P50284|TNR3_MOUSE Lymphotoxin-beta receptor precursor. [Mouse] {Mus musculus}, partial (28%)
SS00002834	-0.694976	0.61772	-1.61886	0.000195446	0.0163441	Signal Transduction		SP|P08132|ANX4_PIG Annexin A4 (Annexin IV) (Lipocortin IV) (Endonexin I) (Chromobindin 4) (Protein II) (P32.5), partial (47%)
SS00004523	-0.679251	0.624489	-1.60131	0.00378022	0.0530037	Signal Transduction		homologue to GP|3309541|gb|AAC26104.1| liprin-beta2 {Homo sapiens}, partial (59%)
SS00006609	-0.674373	0.626604	-1.5959	0.000958127	0.0295985	Signal Transduction		similar to GP|3834613|gb|AAC71025.1| homer-3 {Mus musculus}, partial (65%)
SS00004486	-0.667799	0.629466	-1.58865	0.00306449	0.0482082	Signal Transduction		similar to GP|15126763|gb|AAH12303.1 Similar to epithelial protein up-regulated in carcinoma membrane associated protein 17, complete
SS00009865	-0.655775	0.634734	-1.57546	0.000764332	0.027523	Signal Transduction		preprocholecystokinin
SS00004122	-0.648975	0.637733	-1.56805	0.00128684	0.0336918	Signal Transduction		similar to GP|13938049|gb|AAH07140.1 Similar to fibulin 1 {Mus musculus}, partial (21%)
SS00000211	-0.620914	0.650259	-1.53785	0.000479883	0.022384	Signal Transduction		homologue to SP|P09497|CLCB_HUMAN Clathrin light chain B (Lcb). [Human] {Homo sapiens}, partial (71%)
SS00010822	-0.618032	0.651559	-1.53478	0.00183766	0.0383948	Signal Transduction		similar to SP|P28783|S109_BOVIN Calgranulin B (Neutrophil cytosolic 23 kDa protein) (P23) (BEE22) (Fragment). [Bovine] {Bos taurus}, partial (97%)
SS00009674	-0.615628	0.652646	-1.53222	0.00394361	0.0540866	Signal Transduction		LIF receptor beta [Sus scrofa]
SS00002863	-0.612165	0.654214	-1.52855	0.000399303	0.0206816	Signal Transduction		homologue to GP|10443224|emb|CAC10401. CDC2L5 protein kinase {Homo sapiens}, partial (13%)
SS00010150	-0.605866	0.657077	-1.52189	0.00171903	0.0371118	Signal Transduction		alpha-stimulatory subunit of GTP-binding protein [Sus scrofa]guanine nucleotide binding protein alpha stimulating activity polypeptide 1 [Sus scrofa]
SS00005860	-0.604852	0.657539	-1.52082	0.00154001	0.0354565	Signal Transduction		similar to EGAD|26144|26985 diacylglycerol kinase (GB:L38707) {Homo sapiens}, partial (11%)
SS00006077	-0.602256	0.658723	-1.51809	0.000444757	0.0214183	Signal Transduction		homologue to GP|3283352|gb|AAC25167.1| lens epithelium-derived growth factor {Homo sapiens}, partial (19%)
SS00000104	-0.601338	0.659142	-1.51712	0.000856291	0.0285197	Signal Transduction		homologue to PIR|A55922|A55922 tyrosine kinase A6 - human, partial (53%)
SS00005232	-0.596437	0.661386	-1.51198	0.000649385	0.0254289	Signal Transduction		similar to GP|6746627|gb|AAF27658.1| Cide-b {Homo sapiens}, partial (73%)
SS00006450	-0.594393	0.662323	-1.50984	0.00157343	0.0359978	Signal Transduction		similar to GP|15207801|dbj|BAB62909. testicular protein kinase 2 {Homo sapiens}, partial (35%)
SS00005393	-0.587751	0.665379	-1.5029	0.000557125	0.024065	Signal Transduction		similar to GP|4165083|gb|AAD08672.1| growth factor independence-1B {Homo sapiens}, partial (44%)
SS00000297	-0.580694	0.668642	-1.49557	0.00335519	0.0501696	Signal Transduction		homologue to GP|14495713|gb|AAH09468.1 dynactin 2 (p50) {Homo sapiens}, partial (36%)
SS00001770	-0.576832	0.670435	-1.49157	0.00185226	0.0385031	Signal Transduction		similar to SP|P52798|EFA4_HUMAN Ephrin-A4 precursor (EPH-related receptor tyrosine kinase ligand 4) (LERK-4). [Human] {Homo sapiens}, complete
SS00006079	-0.575505	0.671051	-1.4902	0.00195422	0.0392744	Signal Transduction		similar to SP|P49795|RGSJ_HUMAN Regulator of G-protein signaling 19 (RGS19) (G-alpha interacting protein) (GAIP protein). [Human], partial (51%)
SS00000580	-0.572422	0.672487	-1.48702	0.00197131	0.0392744	Signal Transduction		bradykinin type 2 receptor
SS00005699	-0.571267	0.673025	-1.48583	0.00240309	0.0429399	Signal Transduction		homologue to GP|3822218|gb|AAC69835.1| chordin {Homo sapiens}, partial (25%)
SS00001980	-0.567475	0.674797	-1.48193	0.00171494	0.0371118	Signal Transduction		similar to GP|8118032|gb|AAF72870.1| orphan G-protein coupled receptor {Homo sapiens}, partial (53%)
SS00003112	-0.564507	0.676186	-1.47888	0.00297786	0.0474906	Signal Transduction		homologue to GP|6634029|dbj|BAA23695.2 KIAA0399 protein {Homo sapiens}, partial (26%) ZZEF1
SS00001176	-0.560263	0.678179	-1.47454	0.000708632	0.0267568	Signal Transduction		melanocortin 1 receptor [Sus scrofa]
SS00009804	-0.559101	0.678725	-1.47335	0.000704469	0.0266682	Signal Transduction		type 1 InsP3 receptor isoform S2=inositol 1,4,5-trisphosphate receptor variant S2 {alternatively spliced} [swine, aorta, smooth muscle, Peptide Partial, 174 aa]
SS00009876	-0.557758	0.679357	-1.47198	0.00167684	0.0370368	Signal Transduction		beta-3-adrenergic receptor; BAR3 [Sus scrofa]
SS00001209	-0.557029	0.679701	-1.47124	0.000923964	0.0292482	Signal Transduction		homologue to GP|1438563|gb|AAC52661.1| SH3P9 {Mus musculus}, partial (49%)
SS00006618	-0.555365	0.680485	-1.46954	0.00193388	0.0392744	Signal Transduction		similar to GP|17026372|gb|AAL33908.1 cryopyrin {Homo sapiens}, partial (13%)
SS00006486	-0.546947	0.684467	-1.46099	0.00249375	0.0436396	Signal Transduction		homologue to GP|13111310|dbj|BAB32789. HELG {Mus musculus}, partial (20%)
SS00001959	-0.545567	0.685122	-1.45959	0.00140681	0.0347157	Signal Transduction		homologue to GP|13274518|gb|AAK17960.1 complement-c1q tumor necrosis factor-related protein {Homo sapiens}, partial (22%)
SS00000134	-0.540043	0.687751	-1.45402	0.00136778	0.0346378	Signal Transduction		similar to GP|15488892|gb|AAH13576.1 Similar to KIAA0443 gene product {Homo sapiens}, partial (17%)
SS00003905	-0.536749	0.689322	-1.4507	0.00149964	0.0352992	Signal Transduction		homologue to PIR|B53764|B53764 beta2-chimerin cerebellar - rat (fragment), partial (42%)
SS00005524	-0.51277	0.700876	-1.42679	0.001485	0.0350669	Signal Transduction		similar to SP|O08911|MK12_MOUSE Mitogen-activated protein kinase 12 (EC 2.7.1.-) (Extracellular signal-regulated kinase 6) (ERK-6), partial (20%)
SS00002780	-0.512482	0.701015	-1.4265	0.00312723	0.0484522	Signal Transduction		homologue to GP|3449302|dbj|BAA32466.1 MEGF5 {Homo sapiens}, partial (15%)
SS00010173	-0.511015	0.701729	-1.42505	0.00242861	0.0430815	Signal Transduction		interleukin 1-beta [Sus scrofa]
SS00000103	-0.510913	0.701778	-1.42495	0.00121726	0.0326177	Signal Transduction		GP|13928136|emb|CAC37685. neurabin II protein {Homo sapiens}, partial (22%)
SS00004692	-0.510838	0.701815	-1.42488	0.00309787	0.0483544	Signal Transduction		homologue to SP|Q9HCU5|PREB_HUMAN Prolactin regulatory element-binding protein. [Human] {Homo sapiens}, partial (57%)
SS00004563	-0.509595	0.70242	-1.42365	0.00139109	0.0347157	Signal Transduction		similar to GP|10442581|gb|AAG17393.1 105-kDa kinase-like protein {Mus musculus}, partial (64%)
SS00005959	-0.506528	0.703915	-1.42063	0.00198921	0.0393263	Signal Transduction		homologue to GP|14133229|dbj|BAA76843. KIAA0999 protein {Homo sapiens}, partial (24%)
SS00001459	-0.504696	0.704809	-1.41882	0.00186407	0.0385161	Signal Transduction		PIR|JC4949|JC4949 ADP-ribosylation factor 5 - mouse, partial (97%)
SS00004993	-0.496933	0.708612	-1.41121	0.00385673	0.0534411	Signal Transduction		homologue to PIR|I37891|I37891 interleukin-11 receptor alpha chain - human, partial (35%)
SS00004550	-0.487644	0.713189	-1.40215	0.00260426	0.0449137	Signal Transduction		similar to SP|Q15125|EBP_HUMAN 3-beta-hydroxysteroid-delta(8) delta(7)-isomerase (EC 5.3.3.5) (Cholestenol delta-isomerase), complete
SS00003982	-0.48577	0.714116	-1.40033	0.00241764	0.0430282	Signal Transduction		homologue to GP|4038342|gb|AAD03335.1| GABA-B receptor 2 {Rattus norvegicus}, partial (11%)
SS00009891	-0.471832	0.721049	-1.38687	0.00206934	0.0400674	Signal Transduction		calcium-sensing receptor [Sus scrofa]
SS00001241	-0.463393	0.725279	-1.37878	0.00266824	0.0454127	Signal Transduction		homologue to PIR|JC5314|JC5314 CDC28/cdc2-like kinase associating arginine-serine cyclophilin - human, partial (19%)
SS00002541	-0.462475	0.72574	-1.3779	0.00333391	0.0501212	Signal Transduction		similar to GP|3599940|gb|AAC35430.1| faciogenital dysplasia protein 2 {Mus musculus}, partial (25%)
SS00009816	-0.451683	0.731189	-1.36764	0.00342438	0.0507029	Signal Transduction		V-2 lysine vasopressin receptor [Sus scrofa]
SS00001783	-0.439246	0.73752	-1.3559	0.00306916	0.0482082	Signal Transduction		homologue to SP|P27214|ANXB_BOVIN Annexin A11 (Annexin XI) (Calcyclin-associated annexin 50) (CAP-50). [Bovine] {Bos taurus}, partial (48%)
SS00002175	-0.421153	0.746828	-1.339	0.0036745	0.0521459	Signal Transduction		weakly similar to GP|12274842|emb|CAC22310. bA157P1.1.1 (laminin alpha 5) {Homo sapiens}, partial (4%)
SS00010185	0.431353	1.3485	1.3485	0.00286652	0.0468858	Signal Transduction		complement inhibitor CD59 [Sus scrofa]CD59 [Sus scrofa]
SS00002507	0.437895	1.35463	1.35463	0.00305965	0.0482082	Signal Transduction		weakly similar to PIR|JE0105|JE0105 testicular serine proteinase (EC 3.4.21.-) TESP2 - mouse, partial (54%)
SS00004013	0.442127	1.35861	1.35861	0.00389115	0.053766	Signal Transduction		homologue to SP|Q12852|M3KC_HUMAN Mitogen-activated protein kinase kinase kinase 12 (EC 2.7.1.37) (Leucine-zipper protein kinase), partial (23%)
SS00003826	0.451376	1.36734	1.36734	0.00290697	0.0469204	Signal Transduction		homologue to GP|12002682|gb|AAG43366.1 FERM-containing protein {Homo sapiens}, partial (13%)
SS00002726	0.456456	1.37217	1.37217	0.00258952	0.0447995	Signal Transduction		GP|940536|emb|CAA52801.1| P1 Cdc21 protein {Homo sapiens}, partial (11%)
SS00004423	0.459722	1.37528	1.37528	0.00207042	0.0400674	Signal Transduction		homologue to PIR|A23704|ROBO thiosulfate sulfurtransferase (EC 2.8.1.1) [validated] - bovine, complete
SS00009735	0.466921	1.38216	1.38216	0.00280423	0.0465365	Signal Transduction		olfactory receptor [Sus scrofa]
SS00005749	0.475005	1.38992	1.38992	0.00181416	0.038172	Signal Transduction		homologue to PIR|JE0363|JE0363 mitogen-activated protein kinase kinase kinase (EC 2.7.-.-) - human, partial (17%)
SS00003273	0.476116	1.39099	1.39099	0.00317861	0.0488175	Signal Transduction		homologue to GP|4808823|gb|AAD29952.1| intersectin long isoform {Homo sapiens}, partial (5%)
SS00001871	0.47855	1.39334	1.39334	0.00214792	0.0407605	Signal Transduction		homologue to GP|1765956|gb|AAB39928.1| cell cycle checkpoint control protein {Homo sapiens}, partial (62%)
SS00005117	0.483929	1.39855	1.39855	0.00180476	0.0380867	Signal Transduction		GP|3930224|gb|AAC80287.1| death effector domain-containing protein DEFT {Rattus norvegicus}, partial (43%)
SS00003284	0.486045	1.4006	1.4006	0.00300905	0.0477277	Signal Transduction		SP|P30414|NKCR_HUMAN NK-tumor recognition protein (Natural-killer cells cyclophilin- related protein) (NK-TR protein)., partial (4%)
SS00009977	0.486069	1.40062	1.40062	0.00247528	0.0435287	Signal Transduction		growth differentiation factor 9B [Sus scrofa]
SS00005930	0.486396	1.40094	1.40094	0.00192789	0.0392744	Signal Transduction		homologue to GP|4097507|gb|AAD00107.1| Tic {Homo sapiens}, partial (6%)
SS00002189	0.492184	1.40657	1.40657	0.00199772	0.0393526	Signal Transduction		weakly similar to SP|P23606|TGLK_RAT Protein-glutamine gamma-glutamyltransferase K (EC 2.3.2.13) (Transglutaminase K) (TGase K) (TGK), partial (20%)
SS00006619	0.496665	1.41095	1.41095	0.00317653	0.0488175	Signal Transduction		similar to GP|14250450|gb|AAH08662.1 HHGP protein {Homo sapiens}, partial (40%)
SS00000756	0.500832	1.41503	1.41503	0.00165545	0.0367856	Signal Transduction		interleukin 2 receptor gamma [Sus scrofa]
SS00004053	0.513471	1.42748	1.42748	0.00187425	0.0386643	Signal Transduction		homologue to GP|575890|gb|AAC51347.1|| Btk {Homo sapiens}, partial (23%)
SS00001816	0.515103	1.4291	1.4291	0.00281622	0.0465942	Signal Transduction		homologue to GP|5524229|gb|AAD44175.1| Ras association (RalGDS/AF-6) domain family protein 1C {Homo sapiens}, partial (80%)
SS00009712	0.525755	1.43969	1.43969	0.00198934	0.0393263	Signal Transduction		tissue inhibitor of metalloproteinase-3 [Sus scrofa]
SS00001067	0.532591	1.44652	1.44652	0.00300549	0.0477277	Signal Transduction		inhibin beta-(b) subunit precursor [Sus scrofa]
SS00002327	0.538881	1.45285	1.45285	0.00130607	0.0340134	Signal Transduction		similar to GP|11065997|gb|AAG28414.1 neuronal calcium binding protein NECAB2 {Homo sapiens}, partial (82%)
SS00009767	0.544261	1.45827	1.45827	0.00172635	0.037128	Signal Transduction		myo-inositol monophosphatase [Sus scrofa]
SS00002290	0.559786	1.47405	1.47405	0.00258014	0.0447392	Signal Transduction		SP|P56498|CCR4_FELCA C-X-C chemokine receptor type 4 (CXC-R4) (CXCR-4) (SDF-1 receptor), partial (41%)
SS00001316	0.569961	1.48448	1.48448	0.0020424	0.0398919	Signal Transduction		homologue to GP|12005726|gb|AAG44592.1 DC21 {Homo sapiens}, partial (50%)
SS00003193	0.591613	1.50693	1.50693	0.00113081	0.0315659	Signal Transduction		similar to SP|P13207|ET3_RAT Endothelin-3 precursor (ET-3). [Rat] {Rattus norvegicus}, partial (44%)
SS00000738	0.592312	1.50766	1.50766	0.0018282	0.0383062	Signal Transduction		Na+/H+ exchanger isoform 2 [Sus scrofa]
SS00004970	0.59435	1.50979	1.50979	0.00061691	0.0253757	Signal Transduction		PIR|T31671|T31671 Rab3 GDP/GTP exchange protein - rat, partial (3%)
SS00009796	0.617319	1.53402	1.53402	0.00191846	0.0392455	Signal Transduction		Rho-kinase beta [Sus scrofa]
SS00002584	0.635626	1.55361	1.55361	0.000581249	0.0243765	Signal Transduction		similar to SP|P49336|CDK8_HUMAN Cell division protein kinase 8 (EC 2.7.1.-) (Protein kinase K35). [Human] {Homo sapiens}, partial (42%)
SS00004829	0.640675	1.55906	1.55906	0.00274423	0.0462044	Signal Transduction		similar to EGAD|31728|32798 PH-20 homolog {Homo sapiens}, partial (62%)
SS00002540	0.648954	1.56803	1.56803	0.000871797	0.0286464	Signal Transduction		homologue to GP|7739751|gb|AAF68996.1| stanniocalcin {Bos taurus}, complete
SS00006057	0.65026	1.56945	1.56945	0.000329762	0.0189859	Signal Transduction		homologue to GP|11275671|gb|AAG33701.1 tensin {Bos taurus}, partial (13%)
SS00000215	0.656487	1.57624	1.57624	0.00037851	0.0200706	Signal Transduction		homologue to GP|5442038|gb|AAD43218.1| stromal cell-derived receptor-1 alpha {Homo sapiens}, partial (81%)
SS00002742	0.662244	1.58254	1.58254	0.000290523	0.0181122	Signal Transduction		homologue to SP|P20827|EFA1_HUMAN Ephrin-A1 precursor (EPH-related receptor tyrosine kinase ligand 1) (LERK-1), partial (62%)
SS00009686	0.673432	1.59486	1.59486	0.000412178	0.0206816	Signal Transduction		progesterone receptor [Sus scrofa]
SS00000565	0.679823	1.60194	1.60194	0.000221733	0.0164486	Signal Transduction		DAD1 protein [Sus scrofa]
SS00009787	0.695917	1.61991	1.61991	0.000418672	0.0207752	Signal Transduction		keratinocyte growth factor receptor [Sus scrofa]
SS00000809	0.701255	1.62592	1.62592	0.000252467	0.0170212	Signal Transduction		steroid membrane binding protein [Sus scrofa]
SS00001838	0.713108	1.63933	1.63933	0.00225952	0.0419035	Signal Transduction		similar to GP|6716764|gb|AAF26737.1| neuroendocrine differentiation factor {Homo sapiens}, partial (31%)
SS00001654	0.724045	1.65181	1.65181	0.000942197	0.0295705	Signal Transduction		similar to GP|1276645|gb|AAC52504.1| Paneth cell enhanced expression PCEE {Mus musculus}, partial (63%)
SS00000231	0.747795	1.67922	1.67922	0.00134935	0.0345233	Signal Transduction		homologue to PIR|JC4871|JC4871 phospholipase C (EC 3.1.4.3) beta-2 - mouse, partial (73%)
SS00000202	0.753478	1.68585	1.68585	0.000350094	0.0192591	Signal Transduction		homologue to SP|P28562|DUS1_HUMAN Dual specificity protein phosphatase 1 (EC 3.1.3.48) (EC 3.1.3.16) (MAP kinase phosphatase-1), partial (80%)
SS00001720	0.756769	1.6897	1.6897	0.00233594	0.0423585	Signal Transduction		PIR|JC1139|JC1139 calpactin I light chain - human, partial (90%)
SS00002210	0.785027	1.72312	1.72312	0.000133723	0.0151488	Signal Transduction		homologue to GP|13559025|emb|CAC36089. bG174L6.1 (translocated promoter region (to activated MET oncogene)) {Homo sapiens}, partial (45%)
SS00009824	0.790409	1.72956	1.72956	0.000210445	0.0163441	Signal Transduction		pro-hormone convertase [Sus scrofa]
SS00005628	0.827664	1.77481	1.77481	0.000141558	0.0156124	Signal Transduction		similar to SP|Q14126|DSG2_HUMAN Desmoglein 2 precursor (HDGC). [Human] {Homo sapiens}, partial (21%)
SS00003308	0.833676	1.78222	1.78222	0.000426346	0.021014	Signal Transduction		homologue to GP|3882239|dbj|BAA34479.1 KIAA0759 protein {Homo sapiens}, partial (36%)
SS00001645	0.834308	1.783	1.783	0.000215011	0.0163441	Signal Transduction		homologue to GP|2467300|dbj|BAA22594.1 phosphatidic acid phosphatase 2b {Homo sapiens}, complete
SS00001625	0.835549	1.78454	1.78454	0.000163565	0.0157022	Signal Transduction		homologue to GP|1730288|gb|AAC50934.1| acetolactate synthase homolog {Homo sapiens}, partial (61%)
SS00001236	0.847052	1.79882	1.79882	0.000200839	0.0163441	Signal Transduction		GP|1145799|gb|AAA93299.1| p60 {Homo sapiens}, partial (16%)
SS00005211	0.869496	1.82702	1.82702	0.000129643	0.0151488	Signal Transduction		homologue to GP|961444|dbj|BAA09926.1| KIAA0154 gene product is related to mouse gamma adaptin. {Homo sapiens}, partial (15%)
SS00001813	0.870844	1.82873	1.82873	0.000352206	0.019303	Signal Transduction		homologue to GP|15808059|gb|AAC50484.2 transmembrane receptor precursor {Homo sapiens}, partial (11%)
SS00001343	0.871018	1.82895	1.82895	0.000291182	0.0181122	Signal Transduction		GP|4894376|gb|AAD32455.1| ganglioside expression factor 2 homolog {Homo sapiens}, complete
SS00003637	0.871933	1.83011	1.83011	5.77e-05	0.0151488	Signal Transduction		GP|13477155|gb|AAH05035.1 RAB3B member RAS oncogene family {Homo sapiens}, partial (63%)
SS00000868	0.875023	1.83404	1.83404	0.00382322	0.0532279	Signal Transduction		pituitary tumor-transforming protein [Sus scrofa]
SS00000711	0.898653	1.86432	1.86432	0.000210481	0.0163441	Signal Transduction		polo-like protein kinase [Sus scrofa]
SS00001058	0.927165	1.90154	1.90154	0.000206501	0.0163441	Signal Transduction		gp96/GRP94 [Sus scrofa]Ppk 98; a protein kinase [Sus scrofa]protein kinase [Sus scrofa]
SS00002081	0.935083	1.912	1.912	0.000242296	0.0167082	Signal Transduction		GP|12804135|gb|AAH02921.1 Similar to protein kinase related to S. cerevisiae STE20 effector for Cdc42Hs {Homo sapiens}, partial (70%)
SS00005114	0.940067	1.91862	1.91862	0.00162006	0.0365521	Signal Transduction		weakly similar to GP|3218467|emb|CAA07090.1 putative phosphatase {Gallus gallus}, partial (66%)
SS00010781	0.940447	1.91912	1.91912	7.3e-05	0.0151488	Signal Transduction		similar to SP|P17453|BPI_BOVIN Bactericidal permeability-increasing protein precursor (BPI). [Bovine] {Bos taurus}, partial (16%)
SS00003898	0.962534	1.94873	1.94873	6.32e-05	0.0151488	Signal Transduction		similar to GP|10880933|gb|AAG24441.1 putative prostate cancer susceptibility protein HPC2/ELAC2 {Homo sapiens}, partial (19%)
SS00003521	1.07431	2.10571	2.10571	6.53e-05	0.0151488	Signal Transduction		similar to SP|P55270|SCAA_BOVIN Amiloride-sensitive sodium channel alpha-subunit (Epithelial Na+ channel alpha subunit) (Alpha ENaC), partial (19%)
SS00009859	1.1053	2.15144	2.15144	0.000508329	0.0229069	Signal Transduction		preprogalanin
SS00004161	1.10954	2.15776	2.15776	0.000143079	0.0156124	Signal Transduction		homologue to PIR|A49873|A49873 inositol 1 4 5-triphosphate receptor type 3 - human, partial (6%)
SS00001202	1.21382	2.31951	2.31951	0.000696749	0.0265126	Signal Transduction		similar to PIR|JC4796|JC4796 intracellular membrane glycoprotein type II invariant chain Ii - bovine, partial (81%)
SS00000626	1.46173	2.75439	2.75439	2.53e-05	0.0151488	Signal Transduction	143	ribosomal protein [Sus scrofa]
SS00002906	0.88968	1.85277	1.85277	3.6e-05	0.0151488	Structural		similar to GP|15076843|gb|AAK82958.1 pecanex-like protein 1 {Homo sapiens}, partial (6%)
SS00001492	0.944625	1.92469	1.92469	0.000134542	0.0151488	Structural		homologue to GP|191151|gb|AAA37002.1|| pro-alpha-1 type V collagen {Cricetulus longicaudatus}, partial (11%)
SS00009998	-1.09244	0.468967	-2.13235	0.000339323	0.0190957	Structural		beta-tropomyosin [Sus scrofa]
SS00001133	-1.08013	0.472986	-2.11423	9.31e-05	0.0151488	Structural		myosin heavy chain, cardiac [Sus scrofa]slow myosin heavy chain-beta beta-myosin heavy chain
SS00004272	-0.96693	0.511594	-1.95468	0.000159054	0.0156124	Structural		GP|17380594|gb|AAL36149.1 smoothelin-B2 {Homo sapiens}, partial (20%)
SS00005083	-0.8437	0.557213	-1.79465	7.77e-05	0.0151488	Structural		homologue to GP|12655011|gb|AAH01353.1 katanin p80 (WD40-containing) subunit B 1 {Homo sapiens}, partial (73%)
SS00003051	-0.834469	0.56079	-1.7832	0.000334642	0.0189859	Structural		similar to GP|5524060|gb|AAD44110.1| actin-like-7-beta {Homo sapiens}, partial (43%)
SS00000093	-0.790812	0.578019	-1.73005	0.000833482	0.0279856	Structural		similar to EGAD|1205|1205 collagen type IV alpha 2 N-terminus {Homo sapiens}, partial (18%)
SS00003155	-0.710362	0.611167	-1.63621	0.000226324	0.0164544	Structural		homologue to GP|7677526|gb|AAF67190.1| gamma-filamin {Homo sapiens}, partial (12%)
SS00002521	-0.660847	0.632507	-1.58101	0.000466292	0.0220932	Structural		similar to GP|34228|emb|CAA27173.1|| put. lamin A precursor (aa 1-702) {Homo sapiens}, partial (11%)
SS00006583	-0.598161	0.660596	-1.51379	0.0011253	0.0315659	Structural		homologue to GP|12314281|emb|CAC13153. bA472K17.2 (collagen type IV alpha 1) {Homo sapiens}, partial (12%)
SS00003738	-0.590986	0.663889	-1.50628	0.00123027	0.0326177	Structural		similar to GP|15620887|dbj|BAB67807. KIAA1914 protein {Homo sapiens}, partial (38%) AFAP1L2
SS00009943	-0.589761	0.664453	-1.505	0.000815336	0.0278131	Structural		myosin light chain kinase
SS00005212	-0.533742	0.690761	-1.44768	0.00370071	0.0523158	Structural		homologue to GP|1000746|gb|AAC50214.1| Pro-a2(XI) {Homo sapiens}, partial (12%)
SS00006225	-0.508276	0.703062	-1.42235	0.00381302	0.0532279	Structural		homologue to SP|O46392|CA21_CANFA Collagen alpha 2(I) chain precursor. [Dog] {Canis familiaris}, partial (12%)
SS00006325	-0.41849	0.748207	-1.33653	0.0032493	0.0492526	Structural		homologue to SP|Q14324|MYPF_HUMAN Myosin-binding protein C fast-type (Fast MyBP-C) (C-protein skeletal muscle fast-isoform). [Human], partial (11%)
SS00004708	0.421202	1.33904	1.33904	0.0031557	0.0486369	Structural		homologue to SP|P27424|MGP1_BOVIN Microfibril-associated glycoprotein precursor (MAGP) (MAGP-1) (Tropoelastin-binding protein)., partial (77%)
SS00010007	0.486668	1.40121	1.40121	0.00290686	0.0469204	Structural		homologue to EGAD|4603|4479 collagen type VI alpha 1 {Homo sapiens}, partial (7%)
SS00003124	0.499698	1.41392	1.41392	0.00352479	0.0512595	Structural		similar to GP|7329074|gb|AAF59902.1| collagen type V alpha 3 chain {Homo sapiens}, partial (4%)
SS00000557	0.50149	1.41568	1.41568	0.0012258	0.0326177	Structural		beta tubulin [Sus scrofa]
SS00000191	0.517383	1.43136	1.43136	0.00267412	0.0454601	Structural		homologue to EGAD|3033|3004 collagen type IV alpha 2 {Homo sapiens}, partial (35%)
SS00000099	0.530333	1.44426	1.44426	0.00160995	0.0364586	Structural		similar to SP|P50454|CBP2_HUMAN Collagen-binding protein 2 precursor (Colligin 2). [Human] {Homo sapiens}, partial (39%)
SS00002376	0.623068	1.54015	1.54015	0.00168622	0.0371118	Structural		homologue to GP|15277875|gb|AAH12932.1 vacuolar protein sorting 45B (yeast homolog) {Homo sapiens}, partial (15%)
SS00003807	0.625878	1.54315	1.54315	0.00154495	0.0354565	Structural		homologue to SP|Q08945|SSRP_HUMAN Structure-specific recognition protein 1 (SSRP1) (Recombination signal sequence recognition protein), partial (29%)
SS00002052	0.677952	1.59987	1.59987	0.00140229	0.0347157	Structural	25	similar to GP|2911510|gb|AAC04368.1| epsilon-sarcoglycan {Homo sapiens}, partial (47%)
SS00009932	-0.979783	0.507056	-1.97217	0.00118988	0.0324781	Transporters		aquaporin 2
SS00006724	-0.869816	0.547217	-1.82743	0.000148835	0.0156124	Transporters		homologue to SP|P79251|VAG1_BOVIN Vacuolar ATP synthase subunit G 1 (EC 3.6.1.34) (V-ATPase G subunit 1), complete
SS00002804	-0.630821	0.645809	-1.54845	0.000673337	0.025952	Transporters		homologue to SP|Q9MZT2|CNT1_RABIT Sodium/nucleoside cotransporter 1 (Na(+)/nucleoside cotransporter 1), partial (33%)
SS00006244	-0.630228	0.646074	-1.54781	0.00212013	0.0404948	Transporters		homologue to GP|1840045|gb|AAB47236.1| transporter protein {Homo sapiens}, partial (27%)
SS00010174	-0.627384	0.647349	-1.54476	0.000346112	0.0192591	Transporters		beta-lactoglobulin [Sus scrofa]
SS00003808	-0.606827	0.656639	-1.52291	0.000668896	0.0258546	Transporters		homologue to PIR|G01202|G01202 NaCl electroneutral Thiazide-sensitive cotransporter - human, partial (20%)
SS00006734	-0.543671	0.686023	-1.45768	0.00351595	0.0512595	Transporters		homologue to SP|P48751|B3A3_HUMAN Anion exchange protein 3 (Neuronal band 3-like protein) (Cardiac/brain band 3-like protein), partial (16%)
SS00004438	-0.425987	0.74433	-1.34349	0.00382198	0.0532279	Transporters		similar to GP|16359278|gb|AAH16101.1 Similar to epithelial apical membrane calcium transporter/channel CaT1 {Mus musculus}, partial (20%)
SS00005057	0.509624	1.42368	1.42368	0.00138477	0.0347157	Transporters		homologue to GP|507137|gb|AAA19438.1|| neutral amino acid transporter {Homo sapiens}, partial (41%)
SS00001937	0.510727	1.42477	1.42477	0.00322908	0.0491217	Transporters		similar to GP|6606076|gb|AAF19050.1| aquaporin 8 {Homo sapiens}, complete
SS00004758	0.534251	1.44819	1.44819	0.00109723	0.0314767	Transporters		homologue to GP|13173186|gb|AAK14334.1 ABC transporter ABCA2 {Homo sapiens}, partial (3%)
SS00005080	0.559634	1.47389	1.47389	0.00135427	0.0345233	Transporters		similar to PIR|A22509|LNHU1 hepatic lectin H1 - human, partial (97%)
SS00002997	0.602469	1.51831	1.51831	0.000508418	0.0229069	Transporters		homologue to PIR|S68427|S68427 chloride channel protein 7 (ClC-7) - human (fragment), partial (25%)
SS00001874	0.60284	1.5187	1.5187	0.00190175	0.0389877	Transporters		homologue to GP|5051640|gb|AAD38328.1| putative potassium-chloride cotransporter-4; KCC4 {Mus musculus}, partial (44%)
SS00010027	0.618169	1.53493	1.53493	0.00083767	0.0279856	Transporters		putative ABC-transporter [Sus scrofa]
SS00006478	0.664123	1.5846	1.5846	0.00119786	0.0325031	Transporters		homologue to SP|P26430|SL52_RABIT Sodium/nucleoside cotransporter (Na(+)/nucleoside cotransporter). [Rabbit] {Oryctolagus cuniculus}, partial (23%)
SS00013180	0.690586	1.61394	1.61394	0.0014368	0.0348664	Transporters		GP|6995989|gb|AAF12793.3| mitochondrial carrier homolog 1 isoform b {Homo sapiens}, partial (56%)
SS00009752	0.786503	1.72489	1.72489	0.000230775	0.0164544	Transporters		yolk sac permease-like molecule 2 [Sus scrofa]
SS00000310	0.791813	1.73125	1.73125	0.00213109	0.0405984	Transporters		similar to PIR|A55568|A55568 monocarboxylate transporter 1 - human, partial (39%)
SS00001082	0.800944	1.74224	1.74224	9.55e-05	0.0151488	Transporters		secretory carrier membrane protein 1 [Sus scrofa]secretory carrier membrane protein 1 [Sus scrofa]
SS00006574	1.0811	2.11565	2.11565	4.86e-05	0.0151488	Transporters	21	homologue to GP|6330597|dbj|BAA86534.1 KIAA1220 protein {Homo sapiens}, partial (24%)
SS00002445	-1.08934	0.469977	-2.12777	0.000105428	0.0151488	Unknown or Hypotheticals		homologue to GP|15530307|gb|AAH13949.1 Similar to RIKEN cDNA 1810023B24 gene {Homo sapiens}, partial (82%)
SS00006112	-1.04082	0.48605	-2.0574	0.000163359	0.0157022	Unknown or Hypotheticals		homologue to GP|14585859|gb|AAK67631.1 hypothetical protein SB138 {Homo sapiens}, partial (24%)
SS00006617	-1.02972	0.489806	-2.04163	2.47e-05	0.0151488	Unknown or Hypotheticals		similar to GP|12963353|gb|AAK11226.1 fenestrated-endothelial linked structure protein {Homo sapiens}, partial (38%)
SS00006233	-1.02643	0.490923	-2.03698	0.000127669	0.0151488	Unknown or Hypotheticals		homologue to GP|18089171|gb|AAH20830.1 Unknown (protein for MGC:23918) {Homo sapiens}, partial (96%)
SS00004449	-0.986673	0.50464	-1.98161	8.26e-05	0.0151488	Unknown or Hypotheticals		homologue to GP|12804031|gb|AAH02868.1 Unknown (protein for MGC:10433) {Homo sapiens}, partial (36%)
SS00010013	-0.979712	0.507081	-1.97207	0.000106156	0.0151488	Unknown or Hypotheticals		weakly similar to GP|12845475|dbj|BAB26765. putative {Mus musculus}, partial (36%)
SS00005729	-0.952529	0.516726	-1.93526	0.000117715	0.0151488	Unknown or Hypotheticals		similar to GP|15559488|gb|AAH14109.1 Unknown (protein for MGC:20806) {Homo sapiens}, partial (34%)
SS00001891	-0.92351	0.527225	-1.89672	0.000107292	0.0151488	Unknown or Hypotheticals		homologue to PIR|T34527|T34527 hypothetical protein DKFZp434I2115.1 - human (fragment), partial (74%)
SS00005324	-0.921807	0.527847	-1.89449	0.000787768	0.0278028	Unknown or Hypotheticals		similar to GP|12857358|dbj|BAB30986. putative {Mus musculus}, partial (53%)
SS00005367	-0.915141	0.530292	-1.88575	0.000415345	0.0206816	Unknown or Hypotheticals		similar to GP|12840911|dbj|BAB25007. putative {Mus musculus}, complete
SS00002557	-0.906498	0.533479	-1.87449	0.000233675	0.016501	Unknown or Hypotheticals		homologue to GP|13436158|gb|AAH04895.1 Unknown (protein for IMAGE:3510191) {Homo sapiens}, partial (35%)
SS00006367	-0.905844	0.53372	-1.87364	0.000777435	0.0278028	Unknown or Hypotheticals		homologue to GP|18027794|gb|AAL55858.1 unknown {Homo sapiens}, partial (11%)
SS00005957	-0.892787	0.538573	-1.85676	7.07e-05	0.0151488	Unknown or Hypotheticals		homologue to GP|16877435|gb|AAH16964.1 Unknown (protein for MGC:21621) {Homo sapiens}, partial (35%)
SS00005285	-0.876476	0.544696	-1.83589	5.91e-05	0.0151488	Unknown or Hypotheticals		similar to GP|15929092|gb|AAH15003.1 Unknown (protein for MGC:23565) {Homo sapiens}, partial (29%)
SS00001731	-0.869482	0.547343	-1.82701	7.48e-05	0.0151488	Unknown or Hypotheticals		similar to GP|18043390|gb|AAH19480.1 Unknown (protein for MGC:28421) {Mus musculus}, partial (92%)
SS00004632	-0.867042	0.54827	-1.82392	0.000199615	0.0163441	Unknown or Hypotheticals		homologue to GP|16041098|dbj|BAB69716. hypothetical protein {Macaca fascicularis}, partial (40%)
SS00006023	-0.863855	0.549482	-1.81989	0.000110177	0.0151488	Unknown or Hypotheticals		similar to GP|10438058|dbj|BAB15158. unnamed protein product {Homo sapiens}, partial (37%)
SS00001760	-0.858698	0.55145	-1.8134	0.00151061	0.0353981	Unknown or Hypotheticals		homologue to GP|4126469|dbj|BAA36583.1 mSART-1(806) {Mus musculus}, partial (42%)
SS00004403	-0.833499	0.561167	-1.782	0.00104504	0.0310091	Unknown or Hypotheticals		homologue to GP|15488585|gb|AAH13436.1 hypothetical protein LOC57333 {Homo sapiens}, complete
SS00000301	-0.828978	0.562928	-1.77643	0.00179163	0.038028	Unknown or Hypotheticals		homologue to GP|10441887|gb|AAG17221.1 unknown {Homo sapiens}, partial (24%)
SS00004985	-0.827519	0.563497	-1.77463	0.00111534	0.0315659	Unknown or Hypotheticals		homologue to GP|10439217|dbj|BAB15464. unnamed protein product {Homo sapiens}, partial (94%)
SS00005151	-0.807819	0.571245	-1.75056	0.000216106	0.0163441	Unknown or Hypotheticals		homologue to GP|14424642|gb|AAH09344.1 Unknown (protein for MGC:16748) {Homo sapiens}, partial (23%)
SS00006628	-0.805738	0.572069	-1.74804	0.000436896	0.0212457	Unknown or Hypotheticals		homologue to GP|12848784|dbj|BAB28089. putative {Mus musculus}, partial (28%)
SS00005199	-0.800271	0.574241	-1.74143	0.000366292	0.0197797	Unknown or Hypotheticals		similar to GP|14550522|gb|AAH09511.1 Unknown (protein for IMAGE:3537207) {Homo sapiens}, partial (31%)
SS00002087	-0.796923	0.575576	-1.73739	0.000121852	0.0151488	Unknown or Hypotheticals		homologue to GP|13528687|gb|AAH04541.1 Unknown (protein for IMAGE:3951723) {Homo sapiens}, partial (43%)
SS00005258	-0.789742	0.578447	-1.72877	0.000158674	0.0156124	Unknown or Hypotheticals		similar to GP|15209690|emb|CAC51149. unnamed protein product {Homo sapiens}, partial (31%)
SS00001505	-0.787858	0.579204	-1.72651	0.000263854	0.0172244	Unknown or Hypotheticals		homologue to GP|15080261|gb|AAH11896.1 Unknown (protein for IMAGE:3945840) {Homo sapiens}, complete
SS00001304	-0.764088	0.588825	-1.6983	0.00212384	0.0405129	Unknown or Hypotheticals		weakly similar to GP|14042363|dbj|BAB55213. unnamed protein product {Homo sapiens}, partial (25%)
SS00005707	-0.762179	0.589605	-1.69605	0.00347954	0.0510138	Unknown or Hypotheticals		homologue to GP|16307411|gb|AAH10250.1 Unknown (protein for IMAGE:3155990) {Mus musculus}, partial (93%)
SS00006174	-0.760213	0.590409	-1.69374	0.000334787	0.0189859	Unknown or Hypotheticals		similar to GP|13325370|gb|AAH04492.1 Unknown (protein for MGC:11081) {Homo sapiens}, partial (52%)
SS00006725	-0.754507	0.592749	-1.68706	0.000477361	0.022384	Unknown or Hypotheticals		homologue to GP|7020275|dbj|BAA91060.1 unnamed protein product {Homo sapiens}, partial (80%)
SS00001299	-0.75083	0.594261	-1.68276	0.000404398	0.0206816	Unknown or Hypotheticals		homologue to GP|13623499|gb|AAH06354.1 Unknown (protein for MGC:12869) {Homo sapiens}, partial (35%)
SS00003818	-0.735345	0.600674	-1.6648	0.000127308	0.0151488	Unknown or Hypotheticals		homologue to GP|5107509|pdb|1BLX|B Chain B P19ink4dCDK6 COMPLEX, partial (81%)
SS00006312	-0.734929	0.600847	-1.66432	0.00129972	0.0339686	Unknown or Hypotheticals		homologue to GP|12838697|dbj|BAB24298. putative {Mus musculus}, partial (53%)
SS00006046	-0.730278	0.602788	-1.65896	0.00247941	0.0435287	Unknown or Hypotheticals		homologue to GP|12835239|dbj|BAB23198. putative {Mus musculus}, partial (24%)
SS00013108	-0.728392	0.603576	-1.65679	0.00339066	0.0504069	Unknown or Hypotheticals		similar to GP|14250417|gb|AAH08643.1 Similar to RIKEN cDNA 0610006I08 gene {Homo sapiens}, partial (42%)
SS00005994	-0.726032	0.604564	-1.65408	0.000131811	0.0151488	Unknown or Hypotheticals		GP|7020853|dbj|BAA91297.1 unnamed protein product {Homo sapiens}, partial (59%)
SS00005482	-0.725259	0.604888	-1.6532	0.000954855	0.0295985	Unknown or Hypotheticals		GP|12859638|dbj|BAB31719. putative {Mus musculus}, partial (31%)
SS00003635	-0.719965	0.607112	-1.64714	0.00230762	0.0422097	Unknown or Hypotheticals		similar to GP|7020349|dbj|BAA91091.1 unnamed protein product {Homo sapiens}, partial (23%)
SS00013183	-0.715923	0.608815	-1.64253	0.00343813	0.050804	Unknown or Hypotheticals		similar to GP|12804115|gb|AAH02910.1 Similar to hypothetical protein {Homo sapiens}, partial (45%)
SS00005220	-0.715914	0.608819	-1.64252	0.00192387	0.039247	Unknown or Hypotheticals		GP|12652799|gb|AAH00151.1 hypothetical protein {Homo sapiens}, partial (21%)
SS00003820	-0.714704	0.60933	-1.64115	0.000864278	0.0285584	Unknown or Hypotheticals		similar to GP|10435683|dbj|BAB14639. unnamed protein product {Homo sapiens}, partial (51%)
SS00002889	-0.708753	0.611849	-1.63439	0.000687183	0.0262165	Unknown or Hypotheticals		similar to GP|12698055|dbj|BAB21846. KIAA1755 protein {Homo sapiens}, partial (16%)
SS00000173	-0.70202	0.614711	-1.62678	0.00110527	0.0315659	Unknown or Hypotheticals		weakly similar to GP|3152662|gb|AAC17109.1| KE03 protein {Homo sapiens}, partial (25%)
SS00000412	-0.694957	0.617728	-1.61884	0.000373185	0.019975	Unknown or Hypotheticals		EGAD|26102|26943 chromosomal protein homolog non-histone {Homo sapiens}, partial (97%)
SS00006706	-0.693032	0.618553	-1.61668	0.000585847	0.0243765	Unknown or Hypotheticals		homologue to GP|12313907|emb|CAC21453. dJ665N4.2 (novel protein) {Homo sapiens}, partial (62%)
SS00004867	-0.690562	0.619612	-1.61391	0.000831578	0.0279856	Unknown or Hypotheticals		similar to GP|14250704|gb|AAH08819.1 Unknown (protein for MGC:10474) {Homo sapiens}, partial (56%)
SS00005295	-0.680588	0.623911	-1.60279	0.000737543	0.0271762	Unknown or Hypotheticals		homologue to GP|15559295|gb|AAH14007.1 Unknown (protein for MGC:20031) {Homo sapiens}, partial (40%)
SS00001851	-0.677628	0.625192	-1.59951	0.000573707	0.0242144	Unknown or Hypotheticals		weakly similar to GP|13435999|gb|AAH04831.1 Similar to hypothetical protein {Mus musculus}, partial (22%)
SS00005455	-0.67631	0.625764	-1.59805	0.00206081	0.0400674	Unknown or Hypotheticals		GP|7021843|dbj|BAA91410.1 unnamed protein product {Homo sapiens}, partial (51%)
SS00004391	-0.676191	0.625815	-1.59792	0.00165016	0.0367746	Unknown or Hypotheticals		similar to GP|6691521|dbj|BAA89336.1 hMYHalpha1 {Homo sapiens}, partial (52%)
SS00004734	-0.668949	0.628965	-1.58991	0.00034636	0.0192591	Unknown or Hypotheticals		GP|16877757|gb|AAH17115.1 Unknown (protein for MGC:16813) {Homo sapiens}, partial (21%)
SS00002707	-0.66836	0.629222	-1.58926	0.000565892	0.0241214	Unknown or Hypotheticals		homologue to GP|14043422|gb|AAH07702.1 Similar to differentially expressed in FDCP (mouse homolog) 6 {Homo sapiens}, partial (20%)
SS00001799	-0.658148	0.633691	-1.57806	0.000250776	0.0170212	Unknown or Hypotheticals		similar to GP|5689435|dbj|BAA83001.1 KIAA1049 protein {Homo sapiens}, partial (21%)
SS00002694	-0.658143	0.633694	-1.57805	0.00334139	0.0501648	Unknown or Hypotheticals		similar to GP|15082338|gb|AAH12077.1 Unknown (protein for MGC:19975) {Homo sapiens}, partial (18%)
SS00005484	-0.652607	0.63613	-1.57201	0.000463093	0.0220127	Unknown or Hypotheticals		GP|12859638|dbj|BAB31719. putative {Mus musculus}, partial (31%)
SS00005177	-0.650536	0.637044	-1.56975	0.00232463	0.0423149	Unknown or Hypotheticals		GP|14043196|gb|AAH07586.1 Unknown (protein for IMAGE:3162799) {Homo sapiens}, partial (26%)
SS00000300	-0.637652	0.642758	-1.5558	0.000367674	0.0197817	Unknown or Hypotheticals		homologue to GP|12835814|dbj|BAB23373. putative {Mus musculus}, partial (28%)
SS00002409	-0.629427	0.646433	-1.54695	0.00141187	0.0347157	Unknown or Hypotheticals		similar to PIR|T12526|T12526 hypothetical protein DKFZp434M183.1 - human (fragment), partial (27%)
SS00001465	-0.628507	0.646845	-1.54596	0.00353127	0.0513029	Unknown or Hypotheticals		similar to GP|12654233|gb|AAH00936.1 Similar to hypothetical protein clone 1-2 {Homo sapiens}, partial (86%)
SS00001941	-0.614198	0.653293	-1.53071	0.00135621	0.0345233	Unknown or Hypotheticals		similar to GP|12652921|gb|AAH00217.1 Similar to hypothetical protein {Homo sapiens}, complete
SS00006207	-0.605485	0.65725	-1.52149	0.00138719	0.0347157	Unknown or Hypotheticals		homologue to GP|14042212|dbj|BAB55153. unnamed protein product {Homo sapiens}, partial (28%)
SS00004525	-0.600366	0.659587	-1.5161	0.00389981	0.053835	Unknown or Hypotheticals		homologue to GP|1944130|dbj|BAA19547.1 hunc18b2 {Homo sapiens}, partial (45%)
SS00002656	-0.589922	0.664379	-1.50517	0.00363666	0.0519005	Unknown or Hypotheticals		similar to GP|15779204|gb|AAH14661.1 hypothetical protein FLJ12448 {Homo sapiens}, partial (66%)
SS00005013	-0.585584	0.66638	-1.50065	0.00287162	0.046917	Unknown or Hypotheticals		similar to GP|7022755|dbj|BAA91712.1 unnamed protein product {Homo sapiens}, partial (29%)
SS00005424	-0.579744	0.669083	-1.49458	0.00135554	0.0345233	Unknown or Hypotheticals		weakly similar to SP|P78314|3BP2_HUMAN SH3 domain-binding protein 3BP-2. [Human] {Homo sapiens}, partial (57%)
SS00004071	-0.579641	0.66913	-1.49448	0.000766401	0.027523	Unknown or Hypotheticals		similar to GP|12805045|gb|AAH01979.1 hypothetical protein DKFZp434H0820 {Homo sapiens}, partial (42%)
SS00005780	-0.576163	0.670745	-1.49088	0.00291803	0.0469442	Unknown or Hypotheticals		homologue to GP|12833174|dbj|BAB22420. putative {Mus musculus}, partial (85%)
SS00001706	-0.575629	0.670994	-1.49033	0.00146558	0.0349343	Unknown or Hypotheticals		similar to GP|14336708|gb|AAK61240.1 similar to AK001902 {Homo sapiens}, partial (53%)
SS00000281	-0.575493	0.671057	-1.49019	0.00183711	0.0383948	Unknown or Hypotheticals		homologue to GP|16359171|gb|AAH16051.1 hypothetical protein FLJ12475 {Homo sapiens}, complete
SS00004359	-0.565524	0.67571	-1.47993	0.000740497	0.0271762	Unknown or Hypotheticals		similar to GP|15862322|emb|CAC88591. unnamed protein product {Homo sapiens}, partial (52%)
SS00002276	-0.561268	0.677706	-1.47557	0.00112371	0.0315659	Unknown or Hypotheticals		similar to GP|14388479|dbj|BAB60774. hypothetical protein {Macaca fascicularis}, partial (24%)
SS00002245	-0.554365	0.680957	-1.46852	0.000731078	0.0271762	Unknown or Hypotheticals		homologue to GP|12860213|dbj|BAB31879. putative {Mus musculus}, partial (65%)
SS00002971	-0.551193	0.682455	-1.4653	0.00367183	0.0521459	Unknown or Hypotheticals		weakly similar to GP|7022648|dbj|BAA91674.1 unnamed protein product {Homo sapiens}, partial (49%)
SS00005861	-0.550551	0.682759	-1.46465	0.00225612	0.0418937	Unknown or Hypotheticals		GP|12654479|gb|AAH01069.1 Unknown (protein for IMAGE:2961467) {Homo sapiens}, partial (51%)
SS00006665	-0.548472	0.683744	-1.46254	0.00329131	0.0497243	Unknown or Hypotheticals		similar to GP|12850796|dbj|BAB28855. putative {Mus musculus}, partial (93%)
SS00004991	-0.545382	0.68521	-1.45941	0.000989321	0.030023	Unknown or Hypotheticals		similar to GP|5050989|emb|CAB44749.1 dJ635G19.2.1 (novel protein (isoform 1)) {Homo sapiens}, partial (69%)
SS00004499	-0.540071	0.687737	-1.45404	0.00352365	0.0512595	Unknown or Hypotheticals		similar to GP|7020381|dbj|BAA91105.1 unnamed protein product {Homo sapiens}, partial (54%)
SS00005353	-0.54003	0.687756	-1.454	0.0023883	0.042838	Unknown or Hypotheticals		weakly similar to GP|16552036|dbj|BAB71226. unnamed protein product {Homo sapiens}, partial (71%)
SS00001802	-0.536658	0.689366	-1.45061	0.00197095	0.0392744	Unknown or Hypotheticals		homologue to GP|13543342|gb|AAH05834.1 Unknown (protein for IMAGE:2821841) {Homo sapiens}, partial (74%)
SS00005889	-0.532451	0.691379	-1.44638	0.00132518	0.0341528	Unknown or Hypotheticals		GP|11066878|gb|AAG28743.1 putative transcription factor Zfp319 {Mus musculus}, partial (20%)
SS00002071	-0.523463	0.6957	-1.4374	0.00291337	0.0469206	Unknown or Hypotheticals		homologue to GP|12843392|dbj|BAB25965. putative {Mus musculus}, complete
SS00006723	-0.516809	0.698916	-1.43079	0.00226806	0.0419035	Unknown or Hypotheticals		similar to GP|14042733|dbj|BAB55372. unnamed protein product {Homo sapiens}, partial (36%)
SS00001549	-0.516369	0.699129	-1.43035	0.00106927	0.0311322	Unknown or Hypotheticals		similar to GP|13543422|gb|AAH05869.1 Unknown (protein for IMAGE:2966557) {Homo sapiens}, partial (93%)
SS00005071	-0.508147	0.703125	-1.42222	0.00363312	0.0519005	Unknown or Hypotheticals		similar to GP|15636671|gb|AAH12332.1 Unknown (protein for MGC:20519) {Homo sapiens}, partial (63%)
SS00005260	-0.507626	0.703379	-1.42171	0.00358659	0.0516908	Unknown or Hypotheticals		similar to GP|10441918|gb|AAG17236.1 unknown {Homo sapiens}, partial (59%)
SS00006037	-0.507183	0.703595	-1.42127	0.00194697	0.0392744	Unknown or Hypotheticals		weakly similar to GP|14388555|dbj|BAB60797. hypothetical protein {Macaca fascicularis}, partial (13%)
SS00009926	-0.505342	0.704493	-1.41946	0.0037932	0.053112	Unknown or Hypotheticals		C-type natriuretic peptide
SS00006684	-0.50239	0.705936	-1.41656	0.00278596	0.0464701	Unknown or Hypotheticals		homologue to GP|7416111|dbj|BAA93705.1 MIWI {Mus musculus}, partial (22%)
SS00003792	-0.498818	0.707687	-1.41306	0.00241621	0.0430282	Unknown or Hypotheticals		similar to GP|13543389|gb|AAH05854.1 Similar to hypothetical protein FLJ11164 {Homo sapiens}, partial (46%)
SS00005286	-0.497813	0.708179	-1.41207	0.00207635	0.0400674	Unknown or Hypotheticals		homologue to GP|4929553|gb|AAD34037.1| CGI-41 protein {Homo sapiens}, partial (44%)
SS00005946	-0.494374	0.709869	-1.40871	0.00139521	0.0347157	Unknown or Hypotheticals		similar to GP|10435919|dbj|BAB14704. unnamed protein product {Homo sapiens}, partial (22%)
SS00004395	-0.491858	0.711109	-1.40625	0.00150537	0.0353774	Unknown or Hypotheticals		homologue to GP|14789787|gb|AAH10790.1 Unknown (protein for MGC:18845) {Mus musculus}, complete
SS00006773	-0.476349	0.718794	-1.39122	0.00163753	0.0366647	Unknown or Hypotheticals		homologue to GP|16041702|gb|AAH15725.1 Unknown (protein for MGC:17998) {Homo sapiens}, partial (64%)
SS00006286	-0.464024	0.724961	-1.37938	0.00193638	0.0392744	Unknown or Hypotheticals		homologue to GP|10241708|emb|CAC09439. hypothetical protein {Homo sapiens}, partial (7%)
SS00005405	-0.463655	0.725147	-1.37903	0.00207157	0.0400674	Unknown or Hypotheticals		homologue to GP|16074411|emb|CAC94519. Description of ANIC-BP-1 protein ligand {Homo sapiens}, partial (15%)
SS00004276	-0.463227	0.725362	-1.37862	0.00218049	0.0410299	Unknown or Hypotheticals		similar to GP|13185291|emb|CAC33314. unnamed protein product {Homo sapiens}, partial (43%)
SS00005843	-0.46286	0.725546	-1.37827	0.00196606	0.0392744	Unknown or Hypotheticals		weakly similar to GP|12857821|dbj|BAB31121. putative {Mus musculus}, partial (56%)
SS00006603	-0.446275	0.733936	-1.36252	0.00253331	0.0440868	Unknown or Hypotheticals		weakly similar to GP|3004482|emb|CAA71076.1 putative integral membrane transport protein {Rattus norvegicus}, partial (45%)
SS00002419	-0.443722	0.735235	-1.36011	0.00285317	0.0468523	Unknown or Hypotheticals		similar to GP|12053047|emb|CAB66699. hypothetical protein {Homo sapiens}, partial (25%)
SS00000037	-0.440126	0.73707	-1.35672	0.00301872	0.0477277	Unknown or Hypotheticals		homologue to GP|10440402|dbj|BAB15734. FLJ00034 protein {Homo sapiens}, partial (19%)
SS00001191	-0.406318	0.754547	-1.3253	0.00385192	0.0534249	Unknown or Hypotheticals		similar to GP|7544265|dbj|BAA94313.1 eti-1 {Homo sapiens}, partial (41%)
SS00002106	0.422174	1.33995	1.33995	0.00354621	0.0513675	Unknown or Hypotheticals		homologue to GP|14044079|gb|AAH07962.1 Similar to purity of essence {Homo sapiens}, partial (28%)
SS00001476	0.422777	1.34051	1.34051	0.00317582	0.0488175	Unknown or Hypotheticals		similar to GP|12709995|emb|CAC28407. unnamed protein product {Homo sapiens}, complete
SS00006722	0.423502	1.34118	1.34118	0.00361722	0.0518338	Unknown or Hypotheticals		homologue to GP|12052766|emb|CAB66555. hypothetical protein {Homo sapiens}, partial (94%)
SS00005392	0.435138	1.35204	1.35204	0.0032001	0.0488597	Unknown or Hypotheticals		similar to GP|15079333|gb|AAH11509.1 Unknown (protein for MGC:18952) {Mus musculus}, partial (44%)
SS00004098	0.435621	1.35249	1.35249	0.00261659	0.0450556	Unknown or Hypotheticals		homologue to GP|13279068|gb|AAH04266.1 Unknown (protein for IMAGE:3613103) {Homo sapiens}, partial (45%)
SS00002098	0.442336	1.3588	1.3588	0.00388002	0.0536627	Unknown or Hypotheticals		similar to GP|18043720|gb|AAH19834.1 Unknown (protein for MGC:29915) {Homo sapiens}, complete
SS00004263	0.447823	1.36398	1.36398	0.00229329	0.0421048	Unknown or Hypotheticals		homologue to GP|16552259|dbj|BAB71274. unnamed protein product {Homo sapiens}, complete
SS00006282	0.450389	1.36641	1.36641	0.00230645	0.0422097	Unknown or Hypotheticals		similar to GP|10801596|dbj|BAB16686. Doc2gamma {Mus musculus}, partial (51%)
SS00004502	0.452756	1.36865	1.36865	0.0027497	0.0462101	Unknown or Hypotheticals		homologue to GP|550343|emb|CAA57415.1| bases 1-180: FLEB14-14; bases 181-1504: HL60 {Homo sapiens}, complete
SS00006056	0.45366	1.36951	1.36951	0.00217886	0.0410299	Unknown or Hypotheticals		similar to GP|13940239|emb|CAC37794. H-l(3)mbt-like protein {Homo sapiens}, partial (14%)
SS00004954	0.457849	1.37349	1.37349	0.00219565	0.0410824	Unknown or Hypotheticals		similar to GP|12053365|emb|CAB66869. hypothetical protein {Homo sapiens}, partial (30%)
SS00004446	0.468952	1.3841	1.3841	0.00310899	0.0484251	Unknown or Hypotheticals		similar to GP|12846132|dbj|BAB27044. putative {Mus musculus}, partial (41%)
SS00003368	0.4798	1.39455	1.39455	0.00350994	0.0512595	Unknown or Hypotheticals		similar to GP|14043295|gb|AAH07642.1 Unknown (protein for IMAGE:3534358) {Homo sapiens}, partial (24%)
SS00002332	0.479989	1.39473	1.39473	0.00351356	0.0512595	Unknown or Hypotheticals		similar to GP|14715055|gb|AAH10691.1 Similar to RIKEN cDNA 1110002C08 gene {Homo sapiens}, partial (42%)
SS00002512	0.484233	1.39884	1.39884	0.00159775	0.036384	Unknown or Hypotheticals		homologue to GP|10435519|dbj|BAB14608. unnamed protein product {Homo sapiens}, partial (23%)
SS00010017	0.486175	1.40073	1.40073	0.00141138	0.0347157	Unknown or Hypotheticals		similar to GP|12843000|dbj|BAB25820. putative {Mus musculus}, partial (41%)
SS00004410	0.492672	1.40705	1.40705	0.00264526	0.0452311	Unknown or Hypotheticals		homologue to GP|14043264|gb|AAH07623.1 Unknown (protein for MGC:15749) {Homo sapiens}, partial (91%)
SS00005613	0.495109	1.40943	1.40943	0.00138866	0.0347157	Unknown or Hypotheticals		homologue to GP|16552534|dbj|BAB71331. unnamed protein product {Homo sapiens}, partial (70%)
SS00009882	0.506274	1.42038	1.42038	0.00127647	0.0334799	Unknown or Hypotheticals		titin [Sus scrofa]
SS00003105	0.506592	1.42069	1.42069	0.0019032	0.0389877	Unknown or Hypotheticals		similar to GP|14318634|gb|AAH09115.1 Unknown (protein for IMAGE:4154008) {Homo sapiens}, partial (31%)
SS00006373	0.510648	1.42469	1.42469	0.00140634	0.0347157	Unknown or Hypotheticals		homologue to GP|10438431|dbj|BAB15241. unnamed protein product {Homo sapiens}, partial (32%)
SS00002724	0.513067	1.42708	1.42708	0.00115543	0.0317809	Unknown or Hypotheticals		homologue to SP|Q9H7B2|U170_HUMAN Hypothetical protein FLJ21087 (Fragment). [Human] {Homo sapiens}, partial (32%)
SS00003938	0.514542	1.42854	1.42854	0.00255951	0.0444375	Unknown or Hypotheticals		similar to GP|15209820|emb|CAC51194. unnamed protein product {Homo sapiens}, partial (30%)
SS00003380	0.514771	1.42877	1.42877	0.00356117	0.0514827	Unknown or Hypotheticals		similar to GP|15779050|gb|AAH14597.1 Similar to RIKEN cDNA 1700052K15 gene {Homo sapiens}, partial (28%)
SS00004816	0.515113	1.42911	1.42911	0.00288621	0.0469204	Unknown or Hypotheticals		homologue to GP|13938404|gb|AAH07340.1 Unknown (protein for MGC:1526) {Homo sapiens}, partial (62%)
SS00003413	0.520028	1.43398	1.43398	0.00101118	0.0303107	Unknown or Hypotheticals		homologue to GP|14271291|emb|CAC39533. unnamed protein product {Homo sapiens}, partial (32%)
SS00004636	0.52131	1.43526	1.43526	0.00122451	0.0326177	Unknown or Hypotheticals		homologue to GP|15209657|emb|CAC51144. rat XT-2 {rat coronavirus}, partial (17%)
SS00000149	0.5244	1.43834	1.43834	0.00228068	0.0420125	Unknown or Hypotheticals		homologue to GP|7020253|dbj|BAA91049.1 unnamed protein product {Homo sapiens}, partial (18%)
SS00001362	0.527673	1.4416	1.4416	0.00122681	0.0326177	Unknown or Hypotheticals		homologue to GP|3319988|emb|CAA07361.1 TOM1 {Mus musculus}, partial (35%)
SS00006006	0.529702	1.44363	1.44363	0.0011498	0.0317448	Unknown or Hypotheticals		similar to GP|15212312|gb|AAK91927.1 Ltap {Mus musculus}, partial (20%)
SS00001796	0.531477	1.44541	1.44541	0.00154478	0.0354565	Unknown or Hypotheticals		weakly similar to SP|Q60716|P4H2_MOUSE Prolyl 4-hydroxylase alpha-2 subunit precursor (EC 1.14.11.2). [Mouse] {Mus musculus}, partial (22%)
SS00001925	0.532506	1.44644	1.44644	0.00194774	0.0392744	Unknown or Hypotheticals		homologue to GP|14043099|gb|AAH07534.1 reserved {Homo sapiens}, partial (18%)
SS00006696	0.534702	1.44864	1.44864	0.00219117	0.0410508	Unknown or Hypotheticals		similar to PIR|T46305|T46305 hypothetical protein DKFZp434D1411.1 - human (fragment), partial (41%)
SS00006061	0.535761	1.44971	1.44971	0.00341384	0.0506193	Unknown or Hypotheticals		similar to GP|10435635|dbj|BAB14625. unnamed protein product {Homo sapiens}, partial (45%)
SS00006237	0.536741	1.45069	1.45069	0.000968217	0.0295985	Unknown or Hypotheticals		homologue to GP|219984|dbj|BAA14123.1| beta subunit {Homo sapiens}, partial (46%)
SS00004924	0.539661	1.45363	1.45363	0.00378186	0.0530037	Unknown or Hypotheticals		similar to GP|12838714|dbj|BAB24306. putative {Mus musculus}, partial (58%)
SS00005657	0.540027	1.454	1.454	0.00197335	0.0392744	Unknown or Hypotheticals		homologue to GP|13506235|gb|AAG24463.1 ST7 protein form3 splice variant b {Mus musculus}, partial (57%)
SS00002218	0.542901	1.4569	1.4569	0.00165245	0.0367746	Unknown or Hypotheticals		similar to GP|15209782|emb|CAC51180. unnamed protein product {Homo sapiens}, complete
SS00001717	0.54325	1.45725	1.45725	0.000863381	0.0285584	Unknown or Hypotheticals		homologue to GP|12848686|dbj|BAB28051. putative {Mus musculus}, complete
SS00001863	0.543908	1.45792	1.45792	0.000907124	0.0289649	Unknown or Hypotheticals		homologue to GP|14602865|gb|AAH09930.1 Unknown (protein for MGC:799) {Homo sapiens}, partial (30%)
SS00002674	0.552548	1.46667	1.46667	0.00121318	0.0326177	Unknown or Hypotheticals		GP|7022389|dbj|BAA91581.1 unnamed protein product {Homo sapiens}, partial (76%)
SS00010833	0.554257	1.46841	1.46841	0.00145276	0.0348664	Unknown or Hypotheticals		similar to GP|12848519|dbj|BAB27984. putative {Mus musculus}, complete
SS00002147	0.554851	1.46902	1.46902	0.00270608	0.0457914	Unknown or Hypotheticals		similar to GP|10435007|dbj|BAB14454. unnamed protein product {Homo sapiens}, partial (25%)
SS00004311	0.566635	1.48107	1.48107	0.000580252	0.0243765	Unknown or Hypotheticals		homologue to GP|13436332|gb|AAH04954.1 Unknown (protein for MGC:10897) {Homo sapiens}, complete
SS00010092	0.568271	1.48275	1.48275	0.00124864	0.0329264	Unknown or Hypotheticals		similar to SP|Q9UBB4|ATXX_HUMAN Ataxin-10 (Spinocerebellar ataxia type 10 protein) (Brain protein E46 homolog). [Human], partial (81%)
SS00001693	0.56972	1.48424	1.48424	0.00262729	0.045089	Unknown or Hypotheticals		similar to GP|12803497|gb|AAH02575.1 Unknown (protein for IMAGE:3161568) {Homo sapiens}, partial (26%)
SS00003455	0.574148	1.4888	1.4888	0.00172067	0.0371118	Unknown or Hypotheticals		weakly similar to GP|7300248|gb|AAF55411.1| CG5319 gene product {Drosophila melanogaster}, partial (38%)
SS00002097	0.579875	1.49472	1.49472	0.000703137	0.0266682	Unknown or Hypotheticals		homologue to GP|16549994|dbj|BAB70899. unnamed protein product {Homo sapiens}, partial (24%)
SS00003050	0.584827	1.49986	1.49986	0.00105673	0.0310491	Unknown or Hypotheticals		homologue to GP|14043697|gb|AAH07815.1 Unknown (protein for MGC:14380) {Homo sapiens}, partial (38%)
SS00003544	0.588026	1.50319	1.50319	0.00195592	0.0392744	Unknown or Hypotheticals		similar to GP|12804035|gb|AAH02870.1 Unknown (protein for MGC:11266) {Homo sapiens}, partial (30%)
SS00002713	0.588466	1.50365	1.50365	0.00241975	0.0430282	Unknown or Hypotheticals		homologue to GP|10439066|dbj|BAB15419. unnamed protein product {Homo sapiens}, partial (39%)
SS00001741	0.591601	1.50692	1.50692	0.00141672	0.0347157	Unknown or Hypotheticals		similar to GP|10862820|emb|CAC13971. hypothetical protein {Bos taurus}, partial (44%)
SS00002852	0.60295	1.51882	1.51882	0.00228254	0.0420125	Unknown or Hypotheticals		similar to GP|10437588|dbj|BAB15075. unnamed protein product {Homo sapiens}, partial (22%)
SS00003942	0.606291	1.52234	1.52234	0.0015406	0.0354565	Unknown or Hypotheticals		similar to GP|7020296|dbj|BAA91069.1 unnamed protein product {Homo sapiens}, partial (45%)
SS00002784	0.608493	1.52467	1.52467	0.00245777	0.0434148	Unknown or Hypotheticals		homologue to GP|16359345|gb|AAH16129.1 Similar to hypothetical protein FLJ11807 {Mus musculus}, partial (70%)
SS00003964	0.609902	1.52616	1.52616	0.000459726	0.0220127	Unknown or Hypotheticals		similar to GP|12858123|dbj|BAB31206. putative {Mus musculus}, partial (20%)
SS00005420	0.61917	1.53599	1.53599	0.000601902	0.0248335	Unknown or Hypotheticals		weakly similar to GP|12854838|dbj|BAB30145. putative {Mus musculus}, partial (92%)
SS00003918	0.619695	1.53655	1.53655	0.00319567	0.0488429	Unknown or Hypotheticals		homologue to GP|7023516|dbj|BAA91990.1 unnamed protein product {Homo sapiens}, partial (23%)
SS00001439	0.627563	1.54495	1.54495	0.000421562	0.0208482	Unknown or Hypotheticals		similar to GP|12803351|gb|AAH02494.1 Unknown (protein for IMAGE:3050476) {Homo sapiens}, partial (49%)
SS00002700	0.630282	1.54787	1.54787	0.000954655	0.0295985	Unknown or Hypotheticals		similar to GP|12842980|dbj|BAB25811. putative {Mus musculus}, partial (84%)
SS00005516	0.633021	1.55081	1.55081	0.000315456	0.0188075	Unknown or Hypotheticals		similar to GP|13528813|gb|AAH05207.1 hypothetical protein FLJ20730 {Homo sapiens}, partial (18%)
SS00006300	0.633075	1.55087	1.55087	0.000968105	0.0295985	Unknown or Hypotheticals		homologue to GP|13097657|gb|AAH03542.1 Unknown (protein for IMAGE:3611719) {Homo sapiens}, partial (22%)
SS00004271	0.640089	1.55843	1.55843	0.00244864	0.043332	Unknown or Hypotheticals		homologue to GP|14165539|gb|AAH08073.1 Unknown (protein for MGC:2908) {Homo sapiens}, partial (45%)
SS00003233	0.64763	1.56659	1.56659	0.0018806	0.0387408	Unknown or Hypotheticals		homologue to GP|8218113|emb|CAB92796.1 dJ561L24.2 (acidic 82 kDa protein) {Homo sapiens}, partial (25%)
SS00006275	0.651231	1.57051	1.57051	0.000267392	0.0173015	Unknown or Hypotheticals		similar to GP|16554107|dbj|BAB71655. unnamed protein product {Homo sapiens}, partial (80%)
SS00005646	0.660964	1.58114	1.58114	0.000678483	0.025952	Unknown or Hypotheticals		homologue to SP|O88413|TUL3_MOUSE Tubby related protein 3 (Tubby-like protein 3). [Mouse] {Mus musculus}, partial (44%)
SS00005894	0.669083	1.59006	1.59006	0.00148272	0.0350669	Unknown or Hypotheticals		weakly similar to GP|12654529|gb|AAH01096.1 Unknown (protein for IMAGE:3507281) {Homo sapiens}, partial (23%)
SS00002751	0.671261	1.59246	1.59246	0.000212332	0.0163441	Unknown or Hypotheticals		PIR|I54209|I54209 hypothetical protein - human (fragment), partial (37%)
SS00005214	0.675603	1.59726	1.59726	0.00080285	0.0278131	Unknown or Hypotheticals		similar to GP|12832878|dbj|BAB22295. putative {Mus musculus}, partial (92%)
SS00005831	0.675862	1.59755	1.59755	0.0008053	0.0278131	Unknown or Hypotheticals		homologue to PIR|A40119|SNHUIN insulysin (EC 3.4.24.56) [validated] - human, partial (16%)
SS00006591	0.680197	1.60236	1.60236	0.000664791	0.0258242	Unknown or Hypotheticals		homologue to GP|13938185|gb|AAH07211.1 Similar to RIKEN cDNA 5031439A09 gene {Homo sapiens}, partial (31%)
SS00004681	0.68575	1.60854	1.60854	0.00122988	0.0326177	Unknown or Hypotheticals		similar to GP|6841452|gb|AAF29079.1| HSPC115 {Homo sapiens}, complete
SS00005313	0.690856	1.61424	1.61424	0.000867792	0.0285787	Unknown or Hypotheticals		similar to GP|12861585|dbj|BAB32234. putative {Mus musculus}, partial (85%)
SS00001195	0.692635	1.61623	1.61623	0.000292252	0.0181122	Unknown or Hypotheticals		homologue to PIR|A02962|VEHULC lamin C - human, partial (62%)
SS00003545	0.693667	1.61739	1.61739	0.0038353	0.0532951	Unknown or Hypotheticals		homologue to GP|16741367|gb|AAH16509.1 Unknown (protein for MGC:17276) {Homo sapiens}, partial (26%)
SS00003468	0.696694	1.62079	1.62079	0.00142521	0.0347157	Unknown or Hypotheticals		homologue to GP|15021874|dbj|BAB62212. hypothetical protein {Macaca fascicularis}, partial (55%)
SS00002130	0.697215	1.62137	1.62137	0.000411733	0.0206816	Unknown or Hypotheticals		homologue to GP|17511998|gb|AAH18969.1 Unknown (protein for MGC:19825) {Homo sapiens}, complete
SS00005614	0.701544	1.62624	1.62624	0.000158775	0.0156124	Unknown or Hypotheticals		similar to GP|17512170|gb|AAH19069.1 Unknown (protein for MGC:29596) {Homo sapiens}, partial (29%)
SS00000400	0.71996	1.64714	1.64714	0.000200116	0.0163441	Unknown or Hypotheticals		similar to GP|15030208|gb|AAH11362.1 Unknown (protein for MGC:17034) {Homo sapiens}, partial (25%)
SS00002297	0.72113	1.64847	1.64847	0.000155861	0.0156124	Unknown or Hypotheticals		homologue to GP|1203974|gb|AAA92649.1| XAP-5 {Homo sapiens}, partial (76%)
SS00003275	0.721792	1.64923	1.64923	0.000182683	0.0162621	Unknown or Hypotheticals		weakly similar to SP|P22794|EV2A_HUMAN EVI2A protein precursor (Ecotropic viral integration site 2A protein). [Human] {Homo sapiens}, partial (43%)
SS00005113	0.722027	1.6495	1.6495	0.000180958	0.0162621	Unknown or Hypotheticals		similar to GP|1710290|gb|AAB50227.1| unknown {Homo sapiens}, complete
SS00003203	0.722689	1.65025	1.65025	0.0024273	0.0430815	Unknown or Hypotheticals		similar to GP|15559649|gb|AAH14181.1 Unknown (protein for MGC:20780) {Homo sapiens}, partial (39%)
SS00006438	0.728642	1.65708	1.65708	0.000291515	0.0181122	Unknown or Hypotheticals		similar to GP|2887421|dbj|BAA24853.1 KIAA0423 {Homo sapiens}, partial (9%)
SS00003631	0.733719	1.66292	1.66292	0.000636905	0.0253757	Unknown or Hypotheticals		homologue to GP|7022971|dbj|BAA91787.1 unnamed protein product {Homo sapiens}, partial (60%)
SS00006446	0.735979	1.66553	1.66553	0.00239404	0.0428826	Unknown or Hypotheticals		similar to GP|7022096|dbj|BAA91486.1 unnamed protein product {Homo sapiens}, partial (59%)
SS00006247	0.737277	1.66703	1.66703	0.00086523	0.0285584	Unknown or Hypotheticals		similar to GP|14318758|gb|AAH09168.1 Unknown (protein for IMAGE:3707574) {Mus musculus}, partial (38%)
SS00006345	0.738604	1.66856	1.66856	0.000294564	0.0181788	Unknown or Hypotheticals		homologue to GP|15341753|gb|AAH12406.1 Unknown (protein for MGC:7221) {Mus musculus}, partial (41%)
SS00004179	0.747593	1.67899	1.67899	0.000270882	0.0174337	Unknown or Hypotheticals		similar to GP|12845654|dbj|BAB26840. putative {Mus musculus}, complete
SS00002362	0.753888	1.68633	1.68633	0.000169268	0.0160401	Unknown or Hypotheticals		homologue to GP|1524165|emb|CAA68957.1 splice variant {Mus musculus}, partial (39%)
SS00003888	0.755163	1.68782	1.68782	0.000562288	0.0240784	Unknown or Hypotheticals		weakly similar to GP|13278462|gb|AAH04034.1 Similar to mesenchymal stem cell protein DSC92 {Mus musculus}, partial (51%)
SS00006076	0.755556	1.68828	1.68828	0.00392191	0.0540503	Unknown or Hypotheticals		homologue to GP|15823642|dbj|BAB69017. ALS2CR7 {Homo sapiens}, partial (30%)
SS00002359	0.755927	1.68872	1.68872	0.000209051	0.0163441	Unknown or Hypotheticals		similar to GP|10503988|gb|AAG17988.1 unknown {Homo sapiens}, partial (84%)
SS00006709	0.758223	1.69141	1.69141	0.000306482	0.0185233	Unknown or Hypotheticals		homologue to GP|7019947|dbj|BAA90936.1 unnamed protein product {Homo sapiens}, partial (15%)
SS00003957	0.768135	1.70307	1.70307	0.000259227	0.0170741	Unknown or Hypotheticals		homologue to GP|14043256|gb|AAH07618.1 Unknown (protein for MGC:15730) {Homo sapiens}, partial (38%)
SS00000410	0.778181	1.71497	1.71497	0.000786418	0.0278028	Unknown or Hypotheticals		GP|11343715|emb|CAC17324. unnamed protein product {Homo sapiens}, partial (9%)
SS00002198	0.78522	1.72335	1.72335	0.000200574	0.0163441	Unknown or Hypotheticals		weakly similar to GP|18043941|gb|AAH19645.1 Unknown (protein for IMAGE:3497920) {Mus musculus}, partial (25%)
SS00003490	0.787534	1.72612	1.72612	0.000271809	0.0174337	Unknown or Hypotheticals		similar to GP|6759517|emb|CAB69908.1 hypothetical protein {Homo sapiens}, partial (55%)
SS00005750	0.794733	1.73476	1.73476	0.000742143	0.0271762	Unknown or Hypotheticals		homologue to GP|13529572|gb|AAH05499.1 Unknown (protein for IMAGE:3488511) {Mus musculus}, partial (27%)
SS00010814	0.795065	1.73516	1.73516	0.000361824	0.0197083	Unknown or Hypotheticals		weakly similar to GP|7582280|gb|AAF64260.1| BM-004 {Homo sapiens}, partial (80%)
SS00005021	0.799641	1.74067	1.74067	0.000966471	0.0295985	Unknown or Hypotheticals		homologue to GP|14043623|gb|AAH07785.1 Unknown (protein for IMAGE:2819608) {Homo sapiens}, partial (46%)
SS00002678	0.820012	1.76542	1.76542	8.3e-05	0.0151488	Unknown or Hypotheticals		similar to GP|16877139|gb|AAH16840.1 Similar to RIKEN cDNA 1300019N10 gene {Homo sapiens}, partial (43%)
SS00005920	0.821151	1.76681	1.76681	8.51e-05	0.0151488	Unknown or Hypotheticals		similar to GP|13543704|gb|AAH06002.1 Similar to RIKEN cDNA 1190005P17 gene {Homo sapiens}, complete
SS00000002	0.82463	1.77108	1.77108	0.000112828	0.0151488	Unknown or Hypotheticals		similar to GP|6841158|gb|AAF28932.1| HSPC254 {Homo sapiens}, partial (72%)
SS00004277	0.828495	1.77583	1.77583	0.00107317	0.0311515	Unknown or Hypotheticals		similar to GP|10438632|dbj|BAB15295. unnamed protein product {Homo sapiens}, partial (69%)
SS00005515	0.829433	1.77699	1.77699	0.000486145	0.022384	Unknown or Hypotheticals		similar to GP|3355533|emb|CAA16149.1 dJ366N23.1 (putative C. elegans UNC-93 (protein 1 C46F11.1) LIKE protein) {Homo sapiens}, partial (65%)
SS00004117	0.844819	1.79604	1.79604	0.000188814	0.0163441	Unknown or Hypotheticals		GP|10441901|gb|AAG17228.1 unknown {Homo sapiens}, partial (72%)
SS00004629	0.855267	1.80909	1.80909	0.000100989	0.0151488	Unknown or Hypotheticals		homologue to GP|12654987|gb|AAH01341.1 Unknown (protein for MGC:5621) {Homo sapiens}, partial (38%)
SS00003001	0.869464	1.82698	1.82698	0.00258298	0.0447392	Unknown or Hypotheticals		similar to GP|12832692|dbj|BAB22215. putative {Mus musculus}, partial (52%)
SS00010111	0.882161	1.84313	1.84313	0.000248268	0.0170212	Unknown or Hypotheticals		similar to GP|13477217|gb|AAH05073.1 Unknown (protein for MGC:13010) {Homo sapiens}, partial (48%)
SS00005380	0.882369	1.8434	1.8434	0.000190629	0.0163441	Unknown or Hypotheticals		GP|10436017|dbj|BAB14729. unnamed protein product {Homo sapiens}, partial (37%)
SS00003840	0.890711	1.85409	1.85409	0.000118884	0.0151488	Unknown or Hypotheticals		similar to GP|7106788|gb|AAF36119.1| HSPC199 {Homo sapiens}, partial (70%)
SS00003126	0.90036	1.86653	1.86653	0.00103053	0.0307651	Unknown or Hypotheticals		similar to GP|12654113|gb|AAH00870.1 hypothetical protein FLJ20516 {Homo sapiens}, partial (39%)
SS00005336	0.903974	1.87121	1.87121	0.000153188	0.0156124	Unknown or Hypotheticals		similar to GP|16877606|gb|AAH17053.1 Unknown (protein for MGC:9319) {Homo sapiens}, partial (44%)
SS00003976	0.947169	1.92808	1.92808	0.000620275	0.0253757	Unknown or Hypotheticals		weakly similar to GP|6330302|dbj|BAA86499.1 KIAA1185 protein {Homo sapiens}, partial (28%)
SS00001667	0.947569	1.92862	1.92862	5.83e-05	0.0151488	Unknown or Hypotheticals		similar to GP|12841694|dbj|BAB25316. putative {Mus musculus}, partial (95%)
SS00004026	0.959728	1.94494	1.94494	8.51e-05	0.0151488	Unknown or Hypotheticals		homologue to GP|10435511|dbj|BAB14605. unnamed protein product {Homo sapiens}, partial (69%)
SS00001954	0.962054	1.94808	1.94808	6.31e-05	0.0151488	Unknown or Hypotheticals		homologue to GP|17105409|gb|AAH13920.1 Unknown (protein for MGC:23936) {Homo sapiens}, complete
SS00003725	0.978052	1.9698	1.9698	0.000239326	0.0165812	Unknown or Hypotheticals		GP|18043683|gb|AAH20043.1 Unknown (protein for MGC:28311) {Mus musculus}, partial (45%)
SS00004430	1.01387	2.01932	2.01932	0.00081277	0.0278131	Unknown or Hypotheticals		homologue to GP|14036004|emb|CAC38598. unnamed protein product {Homo sapiens}, complete
SS00004248	1.02129	2.02973	2.02973	4.74e-05	0.0151488	Unknown or Hypotheticals		homologue to GP|14043955|gb|AAH07913.1 Similar to RIKEN cDNA 2300004C15 gene {Homo sapiens}, partial (36%)
SS00003441	1.04576	2.06445	2.06445	3.44e-05	0.0151488	Unknown or Hypotheticals		homologue to GP|15079614|gb|AAH11625.1 Similar to hypothetical protein FLJ14299 {Homo sapiens}, partial (22%)
SS00006326	1.09019	2.12901	2.12901	1.48e-05	0.0151488	Unknown or Hypotheticals		similar to GP|16198535|gb|AAH15949.1 Unknown (protein for MGC:9534) {Homo sapiens}, partial (26%)
SS00002978	1.10012	2.14372	2.14372	8.49e-05	0.0151488	Unknown or Hypotheticals		homologue to GP|15680180|gb|AAH14437.1 Unknown (protein for MGC:22939) {Homo sapiens}, partial (87%)
SS00001801	1.19196	2.28462	2.28462	0.000144817	0.0156124	Unknown or Hypotheticals		homologue to GP|18043476|gb|AAH19544.1 Unknown (protein for MGC:28581) {Mus musculus}, partial (86%)
SS00003223	1.20072	2.29855	2.29855	0.000967676	0.0295985	Unknown or Hypotheticals		homologue to GP|14250110|gb|AAH08467.1 Similar to RIKEN cDNA 1110001J03 gene {Homo sapiens}, partial (60%)
SS00005282	1.22725	2.34121	2.34121	0.000944294	0.0295731	Unknown or Hypotheticals		similar to GP|16552638|dbj|BAB71357. unnamed protein product {Homo sapiens}, partial (97%)
SS00002947	1.24799	2.37511	2.37511	8.26e-05	0.0151488	Unknown or Hypotheticals		similar to GP|14042557|dbj|BAB55299. unnamed protein product {Homo sapiens}, partial (34%)
SS00001590	1.26148	2.39741	2.39741	6.54e-05	0.0151488	Unknown or Hypotheticals		homologue to GP|10435767|dbj|BAB14664. unnamed protein product {Homo sapiens}, partial (27%)
SS00006459	1.38129	2.60501	2.60501	2.83e-05	0.0151488	Unknown or Hypotheticals		similar to GP|7023232|dbj|BAA91891.1 unnamed protein product {Homo sapiens}, partial (14%)
SS00005166	1.46033	2.75171	2.75171	0.00226523	0.0419035	Unknown or Hypotheticals		similar to GP|1236114|gb|AAB60521.1| D123 {Rattus norvegicus}, partial (54%)
SS00002973	1.8865	3.69738	3.69738	2.05e-05	0.0151488	Unknown or Hypotheticals	234	GP|12053073|emb|CAB66714. hypothetical protein {Homo sapiens}, partial (32%)
SS00005696	-1.02247	0.492271	-2.0314	0.000163065	0.0157022	Vesicle Transport		similar to SP|P28667|MRP_MOUSE MARCKS-related protein (MAC-MARCKS) (Brain protein F52). [Mouse] {Mus musculus}, partial (78%)
SS00004260	-0.822752	0.565362	-1.76878	0.0014567	0.0349037	Vesicle Transport		homologue to GP|12804455|gb|AAH01634.1 Similar to vesicle-associated membrane protein 8 (endobrevin) {Homo sapiens}, partial (96%)
SS00004091	-0.6188	0.651212	-1.5356	0.00285279	0.0468523	Vesicle Transport		GP|14041697|emb|CAC38441. dJ1033B10.5.1 (SAC2 (suppressor of actin mutations 2 yeast homolog)-like (ARE1) isoform 1), partial (16%)
SS00001423	0.514467	1.42847	1.42847	0.00130465	0.0340134	Vesicle Transport	4	GP|3413800|emb|CAA11902.1 hBET3 protein {Homo sapiens}, complete
							658
